# Supplementary material for: Composition and Diversity of the Endobacteria and Ectobacteria of the Invasive Bark Beetle Hylurgus ligniperda (Fabricius) (Curculionidae: Scolytinae) in Newly Colonized Areas
Source: Insects. 2023 Dec 27;15(1):12. doi: 10.3390/insects15010012 (PMC10815997; doi:10.3390/insects15010012)
Supplement: Supplementary file 1 [file insects-15-00012-s001.zip › Supplementary Table S1.csv]

Table S1.Valid sequence statistics table of samples
Sample_info	Seq_num
EF_1	23390
EF_2	31664
EF_3	25128
EF_4	19869
EF_5	19717
EM_1	31825
EM_2	34454
EM_3	30091
EM_4	30174
EM_5	30963
GF_1	32408
GF_2	34704
GF_3	23912
GF_4	27056
GF_5	24755
GM_1	28853
GM_2	33390
GM_3	34402
GM_4	36349
GM_5	15867
PF_1	31904
PF_2	34985
PF_3	35598
PF_4	29222
PF_5	17930
PM_1	25195
PM_2	32932
PM_3	34709
PM_4	26471
PM_5	20084
Note: PF, the Prothorax of Female adults;
PM, the Prothorax of Male adults;
GF, the Guts of Female adults;
GM, the Guts of Male adults;
EF, the Elytra of Female adults;
EM, the Elytra of Female adults.
_1,2,3,4,5= biological replicate 1,2,3,4,5
