# Supplementary material for: Composition and Diversity of the Endobacteria and Ectobacteria of the Invasive Bark Beetle Hylurgus ligniperda (Fabricius) (Curculionidae: Scolytinae) in Newly Colonized Areas
Source: Insects. 2023 Dec 27;15(1):12. doi: 10.3390/insects15010012 (PMC10815997; doi:10.3390/insects15010012)
Supplement: Supplementary file 1 [file insects-15-00012-s001.zip › Supplementary Table S10.csv]

Table S10. Relative abundance of KEGG pathway Level 3.
Pathway level1	Pathway level2	Pathway level3	Description	EF	EM	GF	GM	PF	PM
Metabolism	Global and overview maps	ko01100	Metabolic pathways	10935760.71	7536060.44	7195635.17	8200546.93	3981000.98	6666445.43
Metabolism	Global and overview maps	ko01110	Biosynthesis of secondary metabolites	4927703.73	3314670.42	3180466.86	3682047.04	1872863.6	3068038.64
Metabolism	Global and overview maps	ko01120	Microbial metabolism in diverse environments	3730521.92	2095370.91	2404441.49	2732472.83	1144182.72	1780933.88
Metabolism	Global and overview maps	ko01230	Biosynthesis of amino acids	1793594.93	1275876.28	1214328.68	1411530.17	799464.58	1298471.64
Environmental Information Processing	Membrane transport	ko02010	ABC transporters	1398999.61	1389647.84	1166808.52	1310909	714722.73	1415094.48
Metabolism	Global and overview maps	ko01200	Carbon metabolism	1610539.17	1070000.77	1069560.49	1236273.37	586059.75	962309.85
Environmental Information Processing	Signal transduction	ko02020	Two-component system	1166912.96	1074987.32	849189.79	895311.41	469129.92	972834.8
Cellular Processes	Cellular community - prokaryotes	ko02024	Quorum sensing	826206.25	645396.41	631689.11	774473.43	327952.08	608709.22
Metabolism	Nucleotide metabolism	ko00230	Purine metabolism	858247.16	611244.65	568029.63	649861.42	344849.47	585475.83
Genetic Information Processing	Translation	ko03010	Ribosome	794622	599013.84	534349.04	618143.24	379304.2	602036.46
Metabolism	Carbohydrate metabolism	ko00620	Pyruvate metabolism	680144.5	433869.73	459803.63	529151.13	252834.34	412554.68
Metabolism	Carbohydrate metabolism	ko00010	Glycolysis / Gluconeogenesis	566734.2	393316.41	454318.17	505892.98	263382.3	410037.03
Metabolism	Energy metabolism	ko00190	Oxidative phosphorylation	590032.24	436019.86	371543.15	436275.25	183432.77	319713.91
Metabolism	Amino acid metabolism	ko00260	Glycine, serine and threonine metabolism	618254.75	370707.01	359563.17	422412.61	207326.43	335310.77
Metabolism	Carbohydrate metabolism	ko00630	Glyoxylate and dicarboxylate metabolism	675057.25	356775.95	368637.66	445976.5	155200.7	255860.25
Metabolism	Carbohydrate metabolism	ko00520	Amino sugar and nucleotide sugar metabolism	391868.09	401502.51	366578.7	395711.19	225801.96	401020.61
Metabolism	Global and overview maps	ko01212	Fatty acid metabolism	629895.99	303548.51	378978.87	451565.56	172957.83	245114.48
Metabolism	Carbohydrate metabolism	ko00650	Butanoate metabolism	614687.39	300611.08	399263.55	456213.83	168798.54	238402.34
Metabolism	Carbohydrate metabolism	ko00500	Starch and sucrose metabolism	380501.87	347588.95	336135.75	355528.55	272731.37	459977.09
Metabolism	Nucleotide metabolism	ko00240	Pyrimidine metabolism	435828.8	384181.65	325123.1	366184.92	224355.55	389140.01
Metabolism	Amino acid metabolism	ko00270	Cysteine and methionine metabolism	443821.38	388628.14	328697.39	376307.36	204973.12	363650.34
Metabolism	Carbohydrate metabolism	ko00640	Propanoate metabolism	638532.52	271376.02	344116.67	387330.37	159990.97	225970.5
Metabolism	Energy metabolism	ko00720	Carbon fixation pathways in prokaryotes	499613.55	311420.16	301506.35	355933.64	163015.87	268250.03
Metabolism	Amino acid metabolism	ko00280	Valine, leucine and isoleucine degradation	668972.28	212575.69	329234.32	410936.42	104918.74	121332.38
Metabolism	Amino acid metabolism	ko00250	Alanine, aspartate and glutamate metabolism	464986.65	300360.32	284471.1	330116.85	155837.69	258536.48
Metabolism	Energy metabolism	ko00680	Methane metabolism	457093.27	261772.15	299373.77	333523.81	162017.67	251679.03
Genetic Information Processing	Translation	ko00970	Aminoacyl-tRNA biosynthesis	387258.59	285658.65	264454.64	312128.87	183346.66	291690.84
Metabolism	Global and overview maps	ko01210	2-Oxocarboxylic acid metabolism	416939.2	281427.59	258420.75	302698.45	167130.62	275347.83
Metabolism	Lipid metabolism	ko00071	Fatty acid degradation	570922.93	188856.41	322336.54	381599.74	96394.01	109240.32
Environmental Information Processing	Membrane transport	ko03070	Bacterial secretion system	350053.95	368922.23	191775.97	259622.4	139530.35	324245.58
Metabolism	Energy metabolism	ko00920	Sulfur metabolism	419060.84	270391.09	285213.78	313583.37	114947.93	211602.81
Metabolism	Carbohydrate metabolism	ko00030	Pentose phosphate pathway	322388.21	280951.7	238377.34	259836.92	175225.56	300737.28
Metabolism	Metabolism of cofactors and vitamins	ko00860	Porphyrin and chlorophyll metabolism	455450.62	287695.45	238038.78	285098.2	87397.49	186412.68
Metabolism	Carbohydrate metabolism	ko00020	Citrate cycle (TCA cycle)	350489.21	264576.32	261263.11	311249.47	118669.16	214766.94
Metabolism	Amino acid metabolism	ko00400	Phenylalanine, tyrosine and tryptophan biosynthesis	335429.51	246999.07	229442.8	271311.56	147935.27	245954.3
Genetic Information Processing	Replication and repair	ko03440	Homologous recombination	313438.35	260031.54	224176.98	257819.62	155940.28	259942.96
Metabolism	Glycan biosynthesis and metabolism	ko00550	Peptidoglycan biosynthesis	279538.52	238143.53	225226.02	253018.29	169927.62	268264.18
Metabolism	Amino acid metabolism	ko00360	Phenylalanine metabolism	464829.43	151100.88	267871.42	314332.07	86260.41	83901.82
Metabolism	Xenobiotics biodegradation and metabolism	ko00362	Benzoate degradation	515997	143469.32	232610.68	283965.41	89566.12	92400.83
Metabolism	Amino acid metabolism	ko00330	Arginine and proline metabolism	354349.78	219863.54	217753.23	256191.48	101745.72	172587.64
Metabolism	Amino acid metabolism	ko00380	Tryptophan metabolism	434662.52	160127.84	249685.45	301857.31	74182.11	92438.42
Metabolism	Carbohydrate metabolism	ko00051	Fructose and mannose metabolism	238454.24	222142.01	223234.46	226706.78	150371.07	250470.58
Metabolism	Lipid metabolism	ko00061	Fatty acid biosynthesis	305144.93	204494.88	212566.79	252041.69	128664.43	199425.24
Metabolism	Amino acid metabolism	ko00220	Arginine biosynthesis	307824.95	183463.06	201060.43	236055.28	105815.18	177785.43
Metabolism	Global and overview maps	ko01220	Degradation of aromatic compounds	420670.83	122476.44	222997.73	253920.19	90141.32	95088.83
Genetic Information Processing	Replication and repair	ko03430	Mismatch repair	254823.86	221153.35	175879.18	199294.93	131251.15	222036.55
Metabolism	Metabolism of cofactors and vitamins	ko00790	Folate biosynthesis	314341.83	227936.16	176246.22	200983.66	97387.68	169595.33
Environmental Information Processing	Membrane transport	ko02060	Phosphotransferase system (PTS)	84018.5	199605.6	204020.59	185525.08	179098.66	310224.22
Metabolism	Lipid metabolism	ko00564	Glycerophospholipid metabolism	257386.17	203116.72	189860.42	207251.19	110223.03	192046.2
Metabolism	Amino acid metabolism	ko00310	Lysine degradation	411292.7	143439.89	192063.47	228684.82	71428.8	82025.88
Metabolism	Metabolism of cofactors and vitamins	ko00760	Nicotinate and nicotinamide metabolism	293193.33	203186.41	172880.75	197886.34	91201.41	156929.64
Metabolism	Metabolism of cofactors and vitamins	ko00770	Pantothenate and CoA biosynthesis	249587.4	196610.54	166521.84	185558.56	109418.66	181619.84
Cellular Processes	Cell motility	ko02040	Flagellar assembly	223026.61	278374.98	156315.04	131988.83	81561.35	203458.18
Genetic Information Processing	Folding, sorting and degradation	ko03060	Protein export	227992.5	186417.66	175688.36	202754.43	104800.47	174022.77
Metabolism	Amino acid metabolism	ko00340	Histidine metabolism	296329.7	164901.99	165517.62	199427.44	88132.45	139392.16
Metabolism	Metabolism of other amino acids	ko00480	Glutathione metabolism	256694.93	199956.27	154128.01	179979.55	91444.5	170348.11
Genetic Information Processing	Replication and repair	ko03030	DNA replication	226714.51	184637.45	158225.53	183692.73	112754.22	184477.1
Metabolism	Amino acid metabolism	ko00290	Valine, leucine and isoleucine biosynthesis	241700.78	167630.06	163566.47	186458.48	101595.96	163675.01
Metabolism	Energy metabolism	ko00910	Nitrogen metabolism	277569.17	149198.97	178452.84	205375.68	78209.64	121793.62
Metabolism	Metabolism of terpenoids and polyketides	ko00900	Terpenoid backbone biosynthesis	273091.29	142512.74	156896.65	184424.05	100374.03	143288.41
Cellular Processes	Cellular community - prokaryotes	ko02026	Biofilm formation - Escherichia coli	144834	237151.75	147076.73	139567.52	97622.37	231431.77
Metabolism	Amino acid metabolism	ko00300	Lysine biosynthesis	216170.13	161592.1	150937.78	176662.86	98975.99	161746.99
Metabolism	Amino acid metabolism	ko00350	Tyrosine metabolism	292507.46	123098.78	165476.98	194075.14	71028.91	83266.4
Genetic Information Processing	Folding, sorting and degradation	ko03018	RNA degradation	204048.37	166205.86	136584.78	159834.97	98679.1	163754.17
Human Diseases	Drug resistance: antimicrobial	ko01503	Cationic antimicrobial peptide (CAMP) resistance	122799.32	212786.39	138764.22	127230.81	97101.9	213661.98
Metabolism	Carbohydrate metabolism	ko00052	Galactose metabolism	162661.47	162423.28	155029.23	160804.73	102646.89	166637.97
Cellular Processes	Cell motility	ko02030	Bacterial chemotaxis	222022.22	216275.87	107834.43	120613.28	63218.86	177599.15
Metabolism	Metabolism of cofactors and vitamins	ko00780	Biotin metabolism	202133.12	169562.53	135452.64	156730.55	87165.73	154213.15
Metabolism	Metabolism of cofactors and vitamins	ko00670	One carbon pool by folate	227238.88	147107.98	134059.39	159472.19	85816.63	138844.6
Metabolism	Energy metabolism	ko00710	Carbon fixation in photosynthetic organisms	187782.94	171387	134280.61	147893.27	94470.69	154162.64
Human Diseases	Drug resistance: antimicrobial	ko01501	beta-Lactam resistance	132408.08	169626.69	127918.37	137593	108125.85	189837.01
Metabolism	Lipid metabolism	ko00561	Glycerolipid metabolism	216729.58	122272.77	141655.94	156407.23	89210.76	136245.9
Genetic Information Processing	Replication and repair	ko03410	Base excision repair	230707.7	137365.98	129520.06	149115.06	80885.14	127462.35
Metabolism	Metabolism of other amino acids	ko00450	Selenocompound metabolism	193539.28	139464.53	141180.3	156585.44	77783.94	129107.38
Cellular Processes	Cell growth and death	ko04112	Cell cycle - Caulobacter	197816.36	144542.96	116311.72	143971.81	79204.23	127997.37
Metabolism	Metabolism of cofactors and vitamins	ko00130	Ubiquinone and other terpenoid-quinone biosynthesis	161604.23	146775.32	128751.33	138029.64	79898.46	146110.87
Metabolism	Xenobiotics biodegradation and metabolism	ko00983	Drug metabolism - other enzymes	180086.98	149866.32	113590.86	129879.56	73523.99	126442.73
Cellular Processes	Cellular community - prokaryotes	ko05111	Biofilm formation - Vibrio cholerae	150311.28	179163.62	102726.45	121420.98	68616	149237.89
Cellular Processes	Cellular community - prokaryotes	ko02025	Biofilm formation - Pseudomonas aeruginosa	172227.34	173230.18	75312.22	112261.32	58360.81	175420.04
Metabolism	Metabolism of cofactors and vitamins	ko00730	Thiamine metabolism	159981.53	140659.4	123174.11	140286.88	69185.11	122745.86
Metabolism	Metabolism of other amino acids	ko00410	beta-Alanine metabolism	278241.79	91863.95	121531.58	141141.81	46084.98	58333.5
Metabolism	Glycan biosynthesis and metabolism	ko00540	Lipopolysaccharide biosynthesis	111779.1	186936.18	102778.58	98963.81	56365.97	145603.71
Genetic Information Processing	Folding, sorting and degradation	ko04122	Sulfur relay system	157719.47	137904.81	109617.26	120423.44	59360.87	116344.43
Cellular Processes	Transport and catabolism	ko04146	Peroxisome	175997.82	95059.13	123258.89	146619.59	46392.68	73848.77
Metabolism	Carbohydrate metabolism	ko00660	C5-Branched dibasic acid metabolism	140098.44	112189.76	97481.26	108037.32	67058.69	114950.27
Metabolism	Carbohydrate metabolism	ko00040	Pentose and glucuronate interconversions	94511.89	145878.69	105841.14	99523	56723.77	118664.32
Organismal Systems	Aging	ko04212	Longevity regulating pathway - worm	167172.68	117222.93	86133.42	104064.83	50191.98	88518.82
Metabolism	Biosynthesis of other secondary metabolites	ko00521	Streptomycin biosynthesis	165080.77	91566.18	95931.05	116095.44	55364.93	86326.21
Metabolism	Biosynthesis of other secondary metabolites	ko00261	Monobactam biosynthesis	160754.3	98231.43	99790.5	113986.54	49585.19	80203.52
Genetic Information Processing	Replication and repair	ko03420	Nucleotide excision repair	151315.54	96336.72	91193.32	108529.19	55963.18	89703.81
Organismal Systems	Endocrine system	ko03320	PPAR signaling pathway	170894.99	67557.52	114766.13	138898.44	36308.35	46013.58
Metabolism	Carbohydrate metabolism	ko00562	Inositol phosphate metabolism	161868.9	88109.94	94482.41	103855.89	40613.72	70321.29
Metabolism	Energy metabolism	ko00195	Photosynthesis	117722.61	117401.12	77939.57	90413.34	57006.25	89757.9
Metabolism	Xenobiotics biodegradation and metabolism	ko00627	Aminobenzoate degradation	172996.79	54063.85	105289.74	125398.81	35021.65	42132.71
Metabolism	Xenobiotics biodegradation and metabolism	ko00625	Chloroalkane and chloroalkene degradation	191488.72	55796.66	87231.65	103088.63	36156.14	41792.63
Organismal Systems	Endocrine system	ko04922	Glucagon signaling pathway	91772.8	75196.58	91737.65	105121.8	56756.42	90494.57
Human Diseases	Cancer: overview	ko05230	Central carbon metabolism in cancer	100826.49	71486.64	89116.38	102172.34	56225.88	89511.54
Metabolism	Carbohydrate metabolism	ko00053	Ascorbate and aldarate metabolism	143086.97	74908.84	73089.5	77929.9	44542.32	66883.69
Environmental Information Processing	Signal transduction	ko04066	HIF-1 signaling pathway	86380.03	64460	84523.48	97739.91	53800.02	77009.93
Metabolism	Metabolism of terpenoids and polyketides	ko00903	Limonene and pinene degradation	187041.33	44229.14	80618.33	96137.07	23037.06	20563.82
Metabolism	Xenobiotics biodegradation and metabolism	ko00930	Caprolactam degradation	162439.54	46482.8	89426.74	106172.01	21390.47	21837.99
Metabolism	Xenobiotics biodegradation and metabolism	ko00982	Drug metabolism - cytochrome P450	139921.48	69768.63	70734.17	85653.92	28609.64	44139
Metabolism	Biosynthesis of other secondary metabolites	ko00333	Prodigiosin biosynthesis	114748.68	64429.42	70533.4	85774.25	41252.55	60014.01
Metabolism	Metabolism of cofactors and vitamins	ko00740	Riboflavin metabolism	119016.99	88797.53	63106.77	71874.45	33034.45	58598.74
Metabolism	Lipid metabolism	ko00072	Synthesis and degradation of ketone bodies	150198.88	42822.42	84569.15	102075.41	28350.85	26129.94
Metabolism	Metabolism of terpenoids and polyketides	ko00281	Geraniol degradation	142380.15	52303.11	82271.98	95609.14	22651.04	27818.88
Metabolism	Xenobiotics biodegradation and metabolism	ko00980	Metabolism of xenobiotics by cytochrome P450	122380.24	67940.92	67436.81	80919.62	26915.16	42446.48
Human Diseases	Drug resistance: antimicrobial	ko01502	Vancomycin resistance	86571.3	70289.74	62211.72	67877.5	45366.28	71134.37
Metabolism	Metabolism of cofactors and vitamins	ko00750	Vitamin B6 metabolism	89774.83	75331.93	66412.18	72548.3	35993.05	63385.21
Human Diseases	Cardiovascular disease	ko05418	Fluid shear stress and atherosclerosis	105346.28	82867.32	55018.85	66387.76	31499.15	56834.55
Metabolism	Metabolism of other amino acids	ko00430	Taurine and hypotaurine metabolism	92318.4	54158.7	70601.61	85411.03	32839.24	54007.7
Metabolism	Metabolism of other amino acids	ko00460	Cyanoamino acid metabolism	98459.59	69552.21	57822.23	69634.34	30634.61	55112.37
Cellular Processes	Cell growth and death	ko04217	Necroptosis	93946.49	55498.64	55598.32	67343.28	31500.83	54717.86
Human Diseases	Drug resistance: antineoplastic	ko01523	Antifolate resistance	81640.63	54276.3	51612.76	62355.27	36263.04	59983.3
Organismal Systems	Aging	ko04213	Longevity regulating pathway - multiple species	90993.82	53955.14	58678.91	69587.28	25066.52	45529.83
Metabolism	Xenobiotics biodegradation and metabolism	ko00984	Steroid degradation	107473.94	15534.52	92281.11	105821.73	10826.27	3006.75
Human Diseases	Infectious disease: bacterial	ko05152	Tuberculosis	90390.31	48236.47	49240.72	59805.45	30932.67	46567.73
Organismal Systems	Environmental adaptation	ko04626	Plant-pathogen interaction	68407.27	70376.22	47271.47	51917.63	29613.94	55334.97
Human Diseases	Cancer: overview	ko05200	Pathways in cancer	88516.19	74447.47	40332.77	52991.36	19880.81	44856.55
Human Diseases	Infectious disease: bacterial	ko05133	Pertussis	17949.56	90535.48	45932.76	42409.14	28094.39	91097.89
Human Diseases	Infectious disease: bacterial	ko05134	Legionellosis	90631.09	56341.99	45589.87	54505.76	23270.34	38332.67
Metabolism	Xenobiotics biodegradation and metabolism	ko00626	Naphthalene degradation	88119.78	32438.66	59373.91	65890.88	22726.46	27414.91
Human Diseases	Infectious disease: bacterial	ko05132	Salmonella infection	72080.89	59022.13	43640.02	49423.01	23499.72	43078.45
Human Diseases	Cancer: overview	ko05204	Chemical carcinogenesis	95896.9	55464.29	39005.32	47941.19	18677.57	33276.48
Metabolism	Xenobiotics biodegradation and metabolism	ko00643	Styrene degradation	66274.95	26296.32	67014.65	87607.46	16296.63	23841.73
Genetic Information Processing	Transcription	ko03020	RNA polymerase	57226.56	44971.14	41211.89	48049.36	32552.12	51239.99
Human Diseases	Neurodegenerative disease	ko05016	Huntington disease	75599.94	47390.49	42368.04	48135.58	24020.41	37669
Metabolism	Xenobiotics biodegradation and metabolism	ko00622	Xylene degradation	108796.34	21114.4	47459.37	54835.2	20709.37	20718.1
Metabolism	Metabolism of other amino acids	ko00471	D-Glutamine and D-glutamate metabolism	63448.37	48485.68	42748.79	47316.64	26607.23	44944.16
Organismal Systems	Environmental adaptation	ko04714	Thermogenesis	76455.63	38175.92	55119.02	67864.77	15252.03	19351.59
Metabolism	Metabolism of terpenoids and polyketides	ko00523	Polyketide sugar unit biosynthesis	70162.86	38391.95	36779.46	46635.23	29797.04	43176.82
Human Diseases	Drug resistance: antineoplastic	ko01524	Platinum drug resistance	69868.53	60779.31	29738.56	41249.6	19750.21	40008.2
Metabolism	Glycan biosynthesis and metabolism	ko00572	Arabinogalactan biosynthesis - Mycobacterium	108577.04	16363.14	48913.1	54289.01	17496.94	13613.84
Metabolism	Biosynthesis of other secondary metabolites	ko00401	Novobiocin biosynthesis	66144.5	43243.4	41320.74	47870.37	21457.75	33357.99
Cellular Processes	Cell growth and death	ko04216	Ferroptosis	58222.94	31796.65	52789.25	61174.57	18542.11	25718.03
Organismal Systems	Nervous system	ko04727	GABAergic synapse	72534.06	33817.72	37633.45	47264.15	19230.77	36209.6
Metabolism	Metabolism of cofactors and vitamins	ko00830	Retinol metabolism	78387.05	24614.91	51432.17	59091.66	15294.48	15954.12
Human Diseases	Neurodegenerative disease	ko05014	Amyotrophic lateral sclerosis (ALS)	66926.24	42663.38	32756.79	39018.8	17190.1	33724.97
Metabolism	Metabolism of terpenoids and polyketides	ko01053	Biosynthesis of siderophore group nonribosomal peptides	80286.14	23321.74	40659.5	40642.75	22824.95	23570.32
Organismal Systems	Endocrine system	ko04920	Adipocytokine signaling pathway	58271.42	27108	49071.9	58711.83	12987.46	16055.47
Metabolism	Biosynthesis of other secondary metabolites	ko00960	Tropane, piperidine and pyridine alkaloid biosynthesis	63869.81	39967.02	32808.36	38290.54	18572.26	27531.58
Metabolism	Xenobiotics biodegradation and metabolism	ko00361	Chlorocyclohexane and chlorobenzene degradation	70741.05	24841.41	36845.01	44230.53	17457.65	21608.23
Organismal Systems	Nervous system	ko04724	Glutamatergic synapse	64584.95	29207.64	32248.74	41177.74	14484.75	27155.39
Metabolism	Glycan biosynthesis and metabolism	ko00571	Lipoarabinomannan (LAM) biosynthesis	91720.19	9184.94	42431.73	49997.06	9245.06	3146.99
Environmental Information Processing	Signal transduction	ko04016	MAPK signaling pathway - plant	51074.81	40029.48	29293.44	37852.97	14061.69	31730.03
Metabolism	Lipid metabolism	ko01040	Biosynthesis of unsaturated fatty acids	63769.35	30378.61	37449.59	42718.72	11109.06	17994.63
Metabolism	Xenobiotics biodegradation and metabolism	ko00791	Atrazine degradation	64727.09	25142.19	40125.39	44871.78	10468.49	16844.52
Human Diseases	Cancer: specific types	ko05225	Hepatocellular carcinoma	53625.12	48396.48	23817.25	30724.05	13372.83	29205.45
Metabolism	Metabolism of other amino acids	ko00473	D-Alanine metabolism	33862.64	34059.17	31312.14	32437.93	26181.58	41186.11
Environmental Information Processing	Signal transduction	ko04070	Phosphatidylinositol signaling system	48461.29	36858.18	27606.23	33435.14	18645.81	32636.48
Human Diseases	Endocrine and metabolic disease	ko04931	Insulin resistance	49574.07	30895.35	29490.45	33615.78	17908.72	29714.96
Metabolism	Metabolism of other amino acids	ko00440	Phosphonate and phosphinate metabolism	25987.95	37193.11	35385.3	31602.72	21923.55	32926.39
Environmental Information Processing	Signal transduction	ko04068	FoxO signaling pathway	44589.38	32737.29	30084.69	35620.36	13353.68	26879.43
Organismal Systems	Immune system	ko04621	NOD-like receptor signaling pathway	46460.44	36596.99	28255.54	30629.62	13696.05	25603.6
Metabolism	Xenobiotics biodegradation and metabolism	ko00621	Dioxin degradation	68202.74	14627.53	34903.97	37211.76	12908.36	12895.89
Metabolism	Biosynthesis of other secondary metabolites	ko00940	Phenylpropanoid biosynthesis	49719.87	33695.08	26618.58	30302.08	11378.9	18405.74
Organismal Systems	Aging	ko04211	Longevity regulating pathway	35431.14	30592.88	25630.93	30060.99	12386.89	26546.01
Metabolism	Xenobiotics biodegradation and metabolism	ko00364	Fluorobenzoate degradation	57875.98	19871.98	28962.84	35040.48	8484.95	9960.97
Human Diseases	Neurodegenerative disease	ko05010	Alzheimer disease	46887.47	26571.92	24717.14	29030.71	12446.25	17038.25
Human Diseases	Cancer: overview	ko05206	MicroRNAs in cancer	38351.18	23979.36	25893.25	25837.06	12804.91	21314.12
Metabolism	Lipid metabolism	ko00592	alpha-Linolenic acid metabolism	31947.88	23832.64	32447.4	35141.28	7962.43	15308.89
Metabolism	Xenobiotics biodegradation and metabolism	ko00623	Toluene degradation	43534.45	17492.84	30790.62	36309.94	6769.62	8196.12
Metabolism	Glycan biosynthesis and metabolism	ko00511	Other glycan degradation	14818.11	30107.19	22123.91	19881.91	21575.02	31006.14
Organismal Systems	Endocrine system	ko04910	Insulin signaling pathway	28316.64	25509.16	23530.81	26245.47	11763.35	23002.5
Metabolism	Metabolism of cofactors and vitamins	ko00785	Lipoic acid metabolism	28447.39	26876.2	23447.98	25349.77	11752.68	19403.63
Metabolism	Metabolism of terpenoids and polyketides	ko00981	Insect hormone biosynthesis	71105.95	14204.47	16133.73	21738.29	6884.8	5148.24
Human Diseases	Immune disease	ko05340	Primary immunodeficiency	28571.08	19692.22	23293.64	25784.61	14937.87	22438.95
Metabolism	Biosynthesis of other secondary metabolites	ko00966	Glucosinolate biosynthesis	30206.16	24519.3	19820.82	23251.53	14185.74	22595.23
Organismal Systems	Endocrine system	ko04918	Thyroid hormone synthesis	30447.32	21983.42	18784.41	19531.09	16126.54	26172.97
Metabolism	Biosynthesis of other secondary metabolites	ko00525	Acarbose and validamycin biosynthesis	27921.37	22140.3	20033.43	24282.35	14332.29	23347.16
Human Diseases	Infectious disease: bacterial	ko05131	Shigellosis	19290.27	37625.36	17596.81	17713.92	10038.39	29510.43
Human Diseases	Endocrine and metabolic disease	ko04940	Type I diabetes mellitus	38399.39	17969.64	18873.43	21887.45	13404.35	20619.84
Human Diseases	Infectious disease: bacterial	ko05120	Epithelial cell signaling in Helicobacter pylori infection	32087.14	22264.67	19843.34	22437.59	11781.72	20817.07
Metabolism	Lipid metabolism	ko00600	Sphingolipid metabolism	41810.27	22260.47	22570.52	24382.25	7726.21	9299.99
Metabolism	Metabolism of terpenoids and polyketides	ko01051	Biosynthesis of ansamycins	26104.96	28356.69	16199.6	18361.76	14232.99	23990.52
Metabolism	Biosynthesis of other secondary metabolites	ko00332	Carbapenem biosynthesis	27981.81	20235.29	19354.69	22548.77	14167.99	22832.72
Genetic Information Processing	Translation	ko03008	Ribosome biogenesis in eukaryotes	28906.42	21615.31	17100.45	19793.68	10204.21	19665.17
Environmental Information Processing	Signal transduction	ko04152	AMPK signaling pathway	26582.36	21748.4	18770.65	22195.88	10056.84	16214.45
Metabolism	Biosynthesis of other secondary metabolites	ko00998	Biosynthesis of various secondary metabolites - part 2	24410.2	24611.1	13339.4	16574.85	10918.18	22125.74
Metabolism	Xenobiotics biodegradation and metabolism	ko00642	Ethylbenzene degradation	22605.53	18341.07	25853.06	28663.51	5496.27	10629.19
Metabolism	Lipid metabolism	ko00590	Arachidonic acid metabolism	27116.16	20327.43	16531.52	16008.21	11691.71	19251.51
Human Diseases	Infectious disease: bacterial	ko05130	Pathogenic Escherichia coli infection	26007.83	22160.38	16666.06	18843.44	10034.15	15772.46
Metabolism	Glycan biosynthesis and metabolism	ko00531	Glycosaminoglycan degradation	18201.29	20843.02	14939.35	16962.8	13278.6	22511.31
Metabolism	Biosynthesis of other secondary metabolites	ko00405	Phenazine biosynthesis	21106.12	19629.69	13762.81	17323.37	12464.89	21611.7
Cellular Processes	Cell growth and death	ko04214	Apoptosis - fly	30842.84	16099.38	16160.69	19465.82	9413.28	13177.16
Metabolism	Biosynthesis of other secondary metabolites	ko00950	Isoquinoline alkaloid biosynthesis	37496.84	21072.48	10590.4	14039.72	7353.44	13511.09
Human Diseases	Infectious disease: bacterial	ko05150	Staphylococcus aureus infection	6902.74	3376.94	14776.21	16167.57	25015.67	34397.49
Metabolism	Lipid metabolism	ko00121	Secondary bile acid biosynthesis	18994.82	16678.86	12287.7	16361.84	11689.03	22239.05
Metabolism	Lipid metabolism	ko00140	Steroid hormone biosynthesis	35885.57	5917.65	19460.17	21965	8053.01	6673.66
Genetic Information Processing	Folding, sorting and degradation	ko04141	Protein processing in endoplasmic reticulum	31004.74	15487.61	18207.98	21828.36	4699.8	6333.23
Genetic Information Processing	Translation	ko03013	RNA transport	13218.89	19643.24	12463.61	12804.78	13228.9	24456.86
Metabolism	Metabolism of terpenoids and polyketides	ko00906	Carotenoid biosynthesis	29041.18	16207.31	12381.92	20713.91	2390.42	9975.61
Metabolism	Biosynthesis of other secondary metabolites	ko00524	Neomycin, kanamycin and gentamicin biosynthesis	17323.92	13777.77	16552.64	20357.89	7443.78	13211.36
Human Diseases	Infectious disease: viral	ko05165	Human papillomavirus infection	18481.2	15804.55	12350.59	13555.56	8964.46	16385.77
Human Diseases	Endocrine and metabolic disease	ko04930	Type II diabetes mellitus	18072	15796.89	12380.29	13623.43	8957.26	16385.85
Human Diseases	Cancer: overview	ko05203	Viral carcinogenesis	18071	15795.65	12347.09	13539.12	8957.26	16385.17
Environmental Information Processing	Signal transduction	ko04013	MAPK signaling pathway - fly	15246.4	14322.31	15218.02	16340.83	8763.18	13820.32
Organismal Systems	Excretory system	ko04964	Proximal tubule bicarbonate reclamation	21714.38	15803.37	14819.9	14763.42	5448.14	11076.41
Environmental Information Processing	Signal transduction	ko04011	MAPK signaling pathway - yeast	20184.74	16280.77	10412.91	13720.16	3623.71	12725.69
Metabolism	Xenobiotics biodegradation and metabolism	ko00633	Nitrotoluene degradation	8580.36	17053.88	18463.04	14618.75	4478.57	13212.94
Metabolism	Xenobiotics biodegradation and metabolism	ko00624	Polycyclic aromatic hydrocarbon degradation	31553.7	9879.89	10347.26	12695.79	5426.58	5544.97
Metabolism	Lipid metabolism	ko00120	Primary bile acid biosynthesis	17689.84	7927.72	15732.45	18114.01	5801.26	9577.26
Genetic Information Processing	Replication and repair	ko03450	Non-homologous end-joining	25167.16	7726.3	14861.56	19972.28	2371	3128.67
Metabolism	Lipid metabolism	ko00591	Linoleic acid metabolism	24315.6	9592.05	13634.84	14035.04	4692.98	5227.02
Cellular Processes	Cell growth and death	ko04113	Meiosis - yeast	29427.25	5520.39	13789.15	16301.64	2902.44	1014.05
Metabolism	Metabolism of terpenoids and polyketides	ko01055	Biosynthesis of vancomycin group antibiotics	14374.39	12145.34	10276.93	12324.4	7260.52	11439.36
Environmental Information Processing	Signal transduction	ko04151	PI3K-Akt signaling pathway	22000.87	11192.79	11076.69	12940.82	3751.82	5838.7
Human Diseases	Cancer: overview	ko05205	Proteoglycans in cancer	14576.53	11015.33	9737.98	11713.4	7112.61	11711.28
Metabolism	Metabolism of terpenoids and polyketides	ko00908	Zeatin biosynthesis	14205.35	11195.38	9773.83	11328.62	7109	11146.16
Metabolism	Glycan biosynthesis and metabolism	ko00603	Glycosphingolipid biosynthesis - globo and isoglobo series	12206.15	13406.54	6799.19	6645.77	8579.05	13251.37
Metabolism	Lipid metabolism	ko00565	Ether lipid metabolism	19576.2	9749.97	10822.48	11082.76	4152.56	5162.9
Cellular Processes	Transport and catabolism	ko04142	Lysosome	7652.46	17158.08	8754.95	9468.09	6826.69	10009.81
Human Diseases	Neurodegenerative disease	ko05012	Parkinson disease	22129.51	11034.02	7230.79	10790.67	2434.05	3309.28
Human Diseases	Endocrine and metabolic disease	ko04932	Non-alcoholic fatty liver disease (NAFLD)	22111.71	10991.32	7230.79	10790.8	2433.65	3308.28
Human Diseases	Cancer: specific types	ko05211	Renal cell carcinoma	13606.59	12588.22	7431.84	10505.4	2934.04	9641.04
Human Diseases	Endocrine and metabolic disease	ko04934	Cushing syndrome	13606.59	12587.22	7431.84	10505.4	2934.04	9641.04
Genetic Information Processing	Folding, sorting and degradation	ko03050	Proteasome	23404.43	3439.17	10912.5	12956.72	2354.74	755.39
Human Diseases	Infectious disease: parasitic	ko05143	African trypanosomiasis	15259.21	10227.27	6720.67	7792.43	3092	6312.46
Organismal Systems	Endocrine system	ko04614	Renin-angiotensin system	20858.34	5958.55	7826.81	8726.06	2597.46	1141.42
Human Diseases	Infectious disease: parasitic	ko05142	Chagas disease (American trypanosomiasis)	13747.71	9716.89	6618.34	7210.05	2810.27	5500.93
Organismal Systems	Endocrine system	ko04915	Estrogen signaling pathway	12434.98	9076.78	6619.23	7363.62	2779.83	5508.28
Organismal Systems	Immune system	ko04657	IL-17 signaling pathway	12422.18	9050.28	6619.23	7363.62	2776.43	5506.48
Human Diseases	Cancer: specific types	ko05215	Prostate cancer	12420.18	9044.38	6619.23	7363.62	2776.23	5506.48
Organismal Systems	Immune system	ko04612	Antigen processing and presentation	12420.18	9043.38	6619.23	7363.62	2776.23	5506.48
Organismal Systems	Endocrine system	ko04914	Progesterone-mediated oocyte maturation	12420.18	9043.38	6619.23	7363.62	2776.23	5506.48
Organismal Systems	Immune system	ko04659	Th17 cell differentiation	12420.18	9043.38	6619.23	7363.62	2776.23	5506.48
Organismal Systems	Digestive system	ko04973	Carbohydrate digestion and absorption	3346.49	7711.07	7324.83	5905.01	7207.92	12059.02
Organismal Systems	Digestive system	ko04972	Pancreatic secretion	3345.49	7711.66	7298.63	5853.71	7208.92	12059.02
Organismal Systems	Endocrine system	ko04917	Prolactin signaling pathway	3514.8	6961.7	8345.24	8031.48	5966.43	10099.55
Human Diseases	Neurodegenerative disease	ko05020	Prion diseases	12678.96	7384.68	6293.35	7332.51	2771.7	5723.09
Metabolism	Biosynthesis of other secondary metabolites	ko00965	Betalain biosynthesis	12278.49	7893.2	6457.31	7084.44	2807.98	5519.57
Human Diseases	Cancer: specific types	ko05219	Bladder cancer	11901.48	6871.09	6627.88	6811.79	2600.85	4778.4
Metabolism	Glycan biosynthesis and metabolism	ko00513	Various types of N-glycan biosynthesis	3079.91	8589.23	4692.74	4635.55	6296.9	9731.62
Metabolism	Glycan biosynthesis and metabolism	ko00604	Glycosphingolipid biosynthesis - ganglio series	3072.31	8577.83	4688.97	4627.82	6296.5	9729.22
Organismal Systems	Circulatory system	ko04260	Cardiac muscle contraction	13612.22	7141.15	4798.94	6486.11	1690.24	2849.68
Human Diseases	Infectious disease: parasitic	ko05146	Amoebiasis	2119.24	7033.65	5639.67	5705.42	5912.73	10049.19
Organismal Systems	Nervous system	ko04728	Dopaminergic synapse	17949.17	2251.39	3315.26	4781.9	1774.38	1757.92
Metabolism	Biosynthesis of other secondary metabolites	ko00311	Penicillin and cephalosporin biosynthesis	7382.97	7220.91	4699.68	6882.73	1460.14	3984.34
Human Diseases	Substance dependence	ko05034	Alcoholism	17628.37	2216.89	3313.26	4780.1	1708.98	1702.12
Human Diseases	Substance dependence	ko05031	Amphetamine addiction	17628.37	2215.89	3313.26	4780.1	1708.98	1702.12
Human Diseases	Substance dependence	ko05030	Cocaine addiction	17613.57	2183.49	3313.26	4780.1	1705.38	1700.32
Organismal Systems	Nervous system	ko04726	Serotonergic synapse	17615.77	2180.19	3313.26	4780.1	1705.58	1700.32
Metabolism	Glycan biosynthesis and metabolism	ko00510	N-Glycan biosynthesis	11058.86	6613.87	4116.1	5256.4	1260.9	2218.92
Cellular Processes	Cell growth and death	ko04210	Apoptosis	12201.18	6245.26	3721.83	5411.64	1974.66	934.7
Organismal Systems	Digestive system	ko04978	Mineral absorption	11767.72	3658.47	5221.87	6474.92	2013.13	1236.7
Human Diseases	Cancer: overview	ko05231	Choline metabolism in cancer	4869.84	7933.74	4763.92	4071.39	2217.73	5404.53
Organismal Systems	Immune system	ko04622	RIG-I-like receptor signaling pathway	10003.67	3356.27	5380.22	5674.2	1747.49	2697.49
Environmental Information Processing	Signal transduction	ko04072	Phospholipase D signaling pathway	4766.17	7859.07	3617.56	4006.85	2035.73	5322.86
Organismal Systems	Development and regeneration	ko04361	Axon regeneration	4486.41	8063.73	3593.66	3947.45	1993.33	5286.16
Human Diseases	Infectious disease: bacterial	ko05100	Bacterial invasion of epithelial cells	422.92	11452.09	2578.71	839.71	379.99	10295.73
Human Diseases	Infectious disease: bacterial	ko05135	Yersinia infection	398.39	11165.78	2537.54	761.8	375	10239.58
Metabolism	Metabolism of terpenoids and polyketides	ko01054	Nonribosomal peptide structures	4719.97	4895.7	5594.63	4615.62	1443.76	2738.55
Organismal Systems	Endocrine system	ko04919	Thyroid hormone signaling pathway	9652.63	3094.12	4194.24	4243.42	1647.76	440.1
Organismal Systems	Digestive system	ko04974	Protein digestion and absorption	9330.79	3198.34	3451.35	4286.08	846.68	249.15
Human Diseases	Infectious disease: viral	ko05163	Human cytomegalovirus infection	8938.27	4384.35	2428.15	4311.59	752.21	461.68
Human Diseases	Infectious disease: viral	ko05168	Herpes simplex virus 1 infection	8922.74	4347.75	2428.15	4311.72	749.48	459.88
Human Diseases	Infectious disease: viral	ko05164	Influenza A	8517.27	4353.64	2435.15	4345.12	744.81	459.88
Human Diseases	Infectious disease: viral	ko05167	Kaposi sarcoma-associated herpesvirus infection	8534.07	4382.95	2424.65	4294.89	747.01	461.68
Human Diseases	Infectious disease: viral	ko05170	Human immunodeficiency virus 1 infection	8532.07	4376.85	2424.65	4294.89	746.81	461.68
Human Diseases	Infectious disease: parasitic	ko05145	Toxoplasmosis	8517.67	4371.75	2424.65	4294.89	743.21	459.88
Cellular Processes	Cell growth and death	ko04115	p53 signaling pathway	8517.27	4355.25	2424.65	4294.89	743.21	459.88
Human Diseases	Cancer: specific types	ko05222	Small cell lung cancer	8519.27	4350.55	2424.65	4294.89	743.41	459.88
Human Diseases	Infectious disease: viral	ko05160	Hepatitis C	8517.27	4350.05	2424.65	4295.02	743.21	459.88
Human Diseases	Infectious disease: viral	ko05161	Hepatitis B	8517.27	4347.85	2424.65	4295.02	743.21	459.88
Human Diseases	Cancer: specific types	ko05210	Colorectal cancer	8517.27	4345.45	2424.65	4294.89	743.21	459.88
Human Diseases	Infectious disease: viral	ko05162	Measles	8517.27	4344.45	2424.65	4295.02	743.21	459.88
Cellular Processes	Cell growth and death	ko04215	Apoptosis - multiple species	8517.27	4344.45	2424.65	4294.89	743.21	459.88
Human Diseases	Infectious disease: viral	ko05169	Epstein-Barr virus infection	8517.27	4344.45	2424.65	4294.89	743.21	459.88
Human Diseases	Cardiovascular disease	ko05416	Viral myocarditis	8517.27	4344.45	2424.65	4294.89	743.21	459.88
Environmental Information Processing	Signal transduction	ko04024	cAMP signaling pathway	8145.6	1186.1	3784.9	4378.33	881.23	296.68
Genetic Information Processing	Transcription	ko03022	Basal transcription factors	7995.17	1137.04	3584.48	4074.52	846.47	263.29
Environmental Information Processing	Signal transduction	ko04071	Sphingolipid signaling pathway	7467.34	1045	3314.8	3846	731.9	185.99
Metabolism	Lipid metabolism	ko00100	Steroid biosynthesis	7490.23	774.52	3305.18	3798.33	743.47	205.93
Organismal Systems	Immune system	ko04640	Hematopoietic cell lineage	7715.4	532.8	3277.3	3757.1	724	179.9
Cellular Processes	Transport and catabolism	ko04138	Autophagy - yeast	1278.62	2452.12	4054.63	5291.08	236.81	150.29
Metabolism	Energy metabolism	ko00196	Photosynthesis - antenna proteins	5.2	12407.7	0.01	0.01	0.01	0.01
Metabolism	Biosynthesis of other secondary metabolites	ko00232	Caffeine metabolism	599.03	915.97	3315.8	3790	175.27	85.93
Metabolism	Biosynthesis of other secondary metabolites	ko00404	Staurosporine biosynthesis	5059.55	3133.9	7.3	29.5	358.9	224.8
Metabolism	Metabolism of other amino acids	ko00472	D-Arginine and D-ornithine metabolism	2222.32	3247.86	790.97	1567.77	241.79	285.3
Human Diseases	Cardiovascular disease	ko05410	Hypertrophic cardiomyopathy (HCM)	1665.83	802.52	16.9	70.1	62.4	30.28
Organismal Systems	Endocrine system	ko04924	Renin secretion	1216.53	822.04	13.2	53.1	59.6	30.8
Metabolism	Metabolism of terpenoids and polyketides	ko00909	Sesquiterpenoid and triterpenoid biosynthesis	409.58	1227.29	25.96	61.93	55.46	34.81
Metabolism	Biosynthesis of other secondary metabolites	ko00944	Flavone and flavonol biosynthesis	869.75	700.59	1.75	3.25	49.45	32.88
Metabolism	Xenobiotics biodegradation and metabolism	ko00365	Furfural degradation	831.66	252	6.77	15.15	90.91	56.24
Environmental Information Processing	Signal transduction	ko04020	Calcium signaling pathway	34.68	1027.28	0.01	0.01	3.6	3.08
Organismal Systems	Endocrine system	ko04916	Melanogenesis	850.24	102.64	0.43	1.53	48.79	29
Metabolism	Metabolism of terpenoids and polyketides	ko01057	Biosynthesis of type II polyketide products	617.6	210.09	4	0.01	53.68	22.59
Metabolism	Xenobiotics biodegradation and metabolism	ko00363	Bisphenol degradation	481.4	177.25	1.3	2.4	94	98.4
Organismal Systems	Endocrine system	ko04928	Parathyroid hormone synthesis, secretion and action	313.3	108.2	39.8	105.33	50.3	40.5
Organismal Systems	Endocrine system	ko04912	GnRH signaling pathway	328.1	64.7	39.8	103.4	52.5	42.3
Environmental Information Processing	Signal transduction	ko04014	Ras signaling pathway	328.1	64.7	39.8	103.4	52.5	42.3
Human Diseases	Infectious disease: bacterial	ko05110	Vibrio cholerae infection	15.12	304.8	48.65	217.45	1.76	35.28
Cellular Processes	Transport and catabolism	ko04144	Endocytosis	315.5	43.26	40	103.4	48.9	43.1
Organismal Systems	Immune system	ko04666	Fc gamma R-mediated phagocytosis	313.3	44.54	39.8	103.4	50.5	40.5
Human Diseases	Cancer: specific types	ko05212	Pancreatic cancer	313.3	31.3	39.8	103.4	48.9	40.5
Genetic Information Processing	Replication and repair	ko03460	Fanconi anemia pathway	296.33	197.2	0.33	0.65	24.23	10.3
Human Diseases	Cardiovascular disease	ko05414	Dilated cardiomyopathy (DCM)	464.1	12.88	3.7	17	6.4	1.28
Environmental Information Processing	Signal transduction	ko04015	Rap1 signaling pathway	419	32.8	3.5	16.7	8.8	1.8
Environmental Information Processing	Signaling molecules and interaction	ko04512	ECM-receptor interaction	414.2	4	3.5	16.7	8.06	1.2
Cellular Processes	Cell motility	ko04810	Regulation of actin cytoskeleton	407.4	12.4	3.5	16.7	6.4	0.6
Human Diseases	Cardiovascular disease	ko05412	Arrhythmogenic right ventricular cardiomyopathy (ARVC)	407.4	3.68	3.5	16.7	6.4	1.28
Cellular Processes	Cellular community - eukaryotes	ko04510	Focal adhesion	407.4	3.8	3.5	16.7	6.4	0.6
Organismal Systems	Immune system	ko04611	Platelet activation	406.2	1.4	3.5	16.7	7.06	0.01
Cellular Processes	Transport and catabolism	ko04145	Phagosome	404.2	1	3.5	16.83	5.2	0.01
Organismal Systems	Development and regeneration	ko04380	Osteoclast differentiation	404.2	0.4	3.5	16.7	5.2	0.01
Metabolism	Metabolism of terpenoids and polyketides	ko01059	Biosynthesis of enediyne antibiotics	233.7	60.2	0.1	0.8	45.6	45.2
Metabolism	Biosynthesis of other secondary metabolites	ko00901	Indole alkaloid biosynthesis	33.34	249.73	16.3	44	6.5	4.6
Metabolism	Metabolism of terpenoids and polyketides	ko00253	Tetracycline biosynthesis	161.1	99.49	2.4	0.01	31.76	9.92
Human Diseases	Immune disease	ko05322	Systemic lupus erythematosus	167.27	75.6	0.01	0.8	23.1	8.7
Organismal Systems	Digestive system	ko04976	Bile secretion	55.36	156.75	0.2	2.26	5.4	3.2
Metabolism	Metabolism of terpenoids and polyketides	ko01052	Type I polyketide structures	119.3	55.6	2.1	0.6	23.37	13.3
Metabolism	Biosynthesis of other secondary metabolites	ko00941	Flavonoid biosynthesis	26.6	169.7	0.6	0.7	6.2	2.2
Metabolism	Biosynthesis of other secondary metabolites	ko00945	Stilbenoid, diarylheptanoid and gingerol biosynthesis	26.6	169.7	0.6	0.7	6.2	2.2
Metabolism	Biosynthesis of other secondary metabolites	ko00999	Biosynthesis of various secondary metabolites - part 1	93.21	27.02	2	0.01	26.54	10.2
Metabolism	Biosynthesis of other secondary metabolites	ko00943	Isoflavonoid biosynthesis	9.6	131.2	0.01	1.4	3.47	2.8
Metabolism	Metabolism of terpenoids and polyketides	ko01056	Biosynthesis of type II polyketide backbone	17.47	92.8	0.6	0.01	19.97	4.45
Human Diseases	Neurodegenerative disease	ko05017	Spinocerebellar ataxia	3.33	89.73	2	23.86	0.01	0.68
Cellular Processes	Cell growth and death	ko04111	Cell cycle - yeast	77	0.01	1.4	0.01	24.55	7.5
Organismal Systems	Nervous system	ko04723	Retrograde endocannabinoid signaling	13.37	58.53	7.2	10	0.4	0.01
Organismal Systems	Circulatory system	ko04261	Adrenergic signaling in cardiomyocytes	15.6	48.48	0.01	0.13	4.2	2.48
Environmental Information Processing	Signal transduction	ko04022	cGMP-PKG signaling pathway	14.8	44.9	0.01	0.13	3.6	1.8
Organismal Systems	Digestive system	ko04970	Salivary secretion	14.8	44.8	0.01	0.13	3.6	1.8
Organismal Systems	Endocrine system	ko04925	Aldosterone synthesis and secretion	14.8	44	0.01	0.13	3.6	1.8
Organismal Systems	Digestive system	ko04971	Gastric acid secretion	14.8	44	0.01	0.13	3.6	1.8
Metabolism	Lipid metabolism	ko00062	Fatty acid elongation	4.73	33.17	3.9	17.6	1.2	3.4
Organismal Systems	Endocrine system	ko04921	Oxytocin signaling pathway	16.8	39.38	0.01	0.13	3.8	2.48
Organismal Systems	Immune system	ko04625	C-type lectin receptor signaling pathway	16.8	38.5	0.01	0.01	3.8	1.8
Environmental Information Processing	Signaling molecules and interaction	ko04080	Neuroactive ligand-receptor interaction	10.37	4.35	7	33.4	1	0.01
Cellular Processes	Cell growth and death	ko04114	Oocyte meiosis	15.6	33.8	0.01	0.01	4.2	1.8
Environmental Information Processing	Signal transduction	ko04371	Apelin signaling pathway	14.8	33.28	0.01	0.13	3.6	2.48
Organismal Systems	Environmental adaptation	ko04713	Circadian entrainment	14.8	33.28	0.01	0.01	3.6	2.48
Human Diseases	Cancer: specific types	ko05214	Glioma	14.8	33.4	0.01	0.01	3.6	1.8
Metabolism	Metabolism of terpenoids and polyketides	ko00902	Monoterpenoid biosynthesis	22	29	0.01	0.01	2.2	0.4
Organismal Systems	Nervous system	ko04722	Neurotrophin signaling pathway	14.8	33.4	0.01	0.01	3.6	1.8
Cellular Processes	Cell growth and death	ko04218	Cellular senescence	14.8	32.4	0.01	0.01	3.6	1.8
Organismal Systems	Sensory system	ko04750	Inflammatory mediator regulation of TRP channels	14.8	32.4	0.01	0.01	3.6	1.8
Organismal Systems	Nervous system	ko04720	Long-term potentiation	14.8	32.4	0.01	0.01	3.6	1.8
Organismal Systems	Sensory system	ko04740	Olfactory transduction	14.8	32.4	0.01	0.01	3.6	1.8
Organismal Systems	Sensory system	ko04744	Phototransduction	14.8	32.4	0.01	0.01	3.6	1.8
Organismal Systems	Sensory system	ko04745	Phototransduction - fly	14.8	32.4	0.01	0.01	3.6	1.8
Organismal Systems	Circulatory system	ko04270	Vascular smooth muscle contraction	14.8	32.4	0.01	0.01	3.6	1.8
Metabolism	Biosynthesis of other secondary metabolites	ko00997	Biosynthesis of various secondary metabolites - part 3	8	40.24	0.01	0.01	1.4	0.01
Environmental Information Processing	Signal transduction	ko04391	Hippo signaling pathway - fly	36.4	3.2	0.01	0.01	1.4	0.01
Environmental Information Processing	Signal transduction	ko04392	Hippo signaling pathway - multiple species	36.4	0.01	0.01	0.01	1.4	0.01
Metabolism	Metabolism of terpenoids and polyketides	ko00522	Biosynthesis of 12-, 14- and 16-membered macrolides	18.2	10.6	0.01	0.01	0.01	0.01
Human Diseases	Cancer: specific types	ko05220	Chronic myeloid leukemia	16.93	7.14	0.01	0.01	1.8	1.4
Environmental Information Processing	Signal transduction	ko04330	Notch signaling pathway	16.93	6.14	0.01	0.01	1.8	1.4
Environmental Information Processing	Signal transduction	ko04310	Wnt signaling pathway	16.93	6.14	0.01	0.01	1.8	1.4
Genetic Information Processing	Translation	ko03015	mRNA surveillance pathway	2.4	7.9	0.01	0.39	2.7	6.2
Organismal Systems	Development and regeneration	ko04320	Dorso-ventral axis formation	15.6	1.6	0.01	0.01	0.01	0.01
Environmental Information Processing	Signaling molecules and interaction	ko04514	Cell adhesion molecules (CAMs)	9.4	3.6	0.01	0.01	2.86	1.2
Genetic Information Processing	Transcription	ko03040	Spliceosome	0.8	13	0.01	0.13	0.01	0.01
Organismal Systems	Endocrine system	ko04911	Insulin secretion	0.01	12.48	0.01	0.13	0.01	0.68
Organismal Systems	Excretory system	ko04960	Aldosterone-regulated sodium reabsorption	0.01	11.6	0.01	0.13	0.01	0.01
Organismal Systems	Excretory system	ko04961	Endocrine and other factor-regulated calcium reabsorption	0.01	11.6	0.01	0.13	0.01	0.01
Human Diseases	Substance dependence	ko05032	Morphine addiction	10.37	1	0.01	0.01	0.01	0.01
Human Diseases	Substance dependence	ko05033	Nicotine addiction	10.37	1	0.01	0.01	0.01	0.01
Cellular Processes	Cellular community - eukaryotes	ko04550	Signaling pathways regulating pluripotency of stem cells	1.5	9	0.01	0.01	0.01	0.01
Human Diseases	Infectious disease: parasitic	ko05144	Malaria	6.2	1.2	0.01	0.01	1.66	0.6
Organismal Systems	Endocrine system	ko04913	Ovarian steroidogenesis	2.8	6.1	0.01	0.01	0.2	0.4
Cellular Processes	Transport and catabolism	ko04139	Mitophagy - yeast	0.01	8.6	0.01	0.01	0.01	0.01
Human Diseases	Infectious disease: parasitic	ko05140	Leishmaniasis	2	6.1	0.01	0.13	0.2	0.01
Environmental Information Processing	Signal transduction	ko04064	NF-kappa B signaling pathway	2	6.1	0.01	0.01	0.2	0.01
Organismal Systems	Endocrine system	ko04923	Regulation of lipolysis in adipocytes	2	6.1	0.01	0.01	0.2	0.01
Environmental Information Processing	Signal transduction	ko04668	TNF signaling pathway	2	6.1	0.01	0.01	0.2	0.01
Environmental Information Processing	Signal transduction	ko04370	VEGF signaling pathway	2	6.1	0.01	0.01	0.2	0.01
Metabolism	Metabolism of terpenoids and polyketides	ko00905	Brassinosteroid biosynthesis	0.01	8	0.01	0.01	0.01	0.01
Organismal Systems	Immune system	ko04062	Chemokine signaling pathway	0.01	5.64	0.01	0.01	1.6	0.01
Cellular Processes	Cellular community - eukaryotes	ko04530	Tight junction	0.01	5.44	0.01	0.13	1.6	0.01
Cellular Processes	Cellular community - eukaryotes	ko04520	Adherens junction	0.01	4.64	0.01	0.01	1.6	0.01
Organismal Systems	Digestive system	ko04979	Cholesterol metabolism	3	0.01	0.01	0.01	2.4	0.01
Organismal Systems	Endocrine system	ko04926	Relaxin signaling pathway	1.4	2	0.01	0.01	1.86	0.01
Human Diseases	Endocrine and metabolic disease	ko04933	AGE-RAGE signaling pathway in diabetic complications	1.4	1	0.01	0.01	1.86	0.01
Organismal Systems	Immune system	ko04624	Toll and Imd signaling pathway	0.3	0.4	0.01	0.2	0.01	1.8
Organismal Systems	Immune system	ko04610	Complement and coagulation cascades	1	0.01	0.01	0.01	0.8	0.01
Organismal Systems	Digestive system	ko04975	Fat digestion and absorption	1	0.01	0.01	0.01	0.8	0.01
Organismal Systems	Digestive system	ko04977	Vitamin digestion and absorption	1	0.01	0.01	0.01	0.8	0.01
Cellular Processes	Cellular community - eukaryotes	ko04540	Gap junction	0.01	1.6	0.01	0.01	0.01	0.01
Organismal Systems	Immune system	ko04664	Fc epsilon RI signaling pathway	0.2	1	0.01	0.01	0.01	0.01
Human Diseases	Drug resistance: antineoplastic	ko01521	EGFR tyrosine kinase inhibitor resistance	0.01	1	0.01	0.13	0.01	0.01
Environmental Information Processing	Signal transduction	ko04150	mTOR signaling pathway	0.01	1	0.01	0.13	0.01	0.01
Human Diseases	Cancer: specific types	ko05221	Acute myeloid leukemia	0.01	1	0.01	0.01	0.01	0.01
Organismal Systems	Immune system	ko04662	B cell receptor signaling pathway	0.01	1	0.01	0.01	0.01	0.01
Human Diseases	Cancer: specific types	ko05224	Breast cancer	0.01	1	0.01	0.01	0.01	0.01
Human Diseases	Drug resistance: antineoplastic	ko01522	Endocrine resistance	0.01	1	0.01	0.01	0.01	0.01
Human Diseases	Cancer: specific types	ko05213	Endometrial cancer	0.01	1	0.01	0.01	0.01	0.01
Environmental Information Processing	Signal transduction	ko04012	ErbB signaling pathway	0.01	1	0.01	0.01	0.01	0.01
Human Diseases	Cancer: specific types	ko05226	Gastric cancer	0.01	1	0.01	0.01	0.01	0.01
Organismal Systems	Endocrine system	ko04935	Growth hormone synthesis, secretion and action	0.01	1	0.01	0.01	0.01	0.01
Environmental Information Processing	Signal transduction	ko04630	Jak-STAT signaling pathway	0.01	1	0.01	0.01	0.01	0.01
Environmental Information Processing	Signal transduction	ko04010	MAPK signaling pathway	0.01	1	0.01	0.01	0.01	0.01
Organismal Systems	Immune system	ko04650	Natural killer cell mediated cytotoxicity	0.01	1	0.01	0.01	0.01	0.01
Human Diseases	Cancer: specific types	ko05223	Non-small cell lung cancer	0.01	1	0.01	0.01	0.01	0.01
Organismal Systems	Immune system	ko04660	T cell receptor signaling pathway	0.01	1	0.01	0.01	0.01	0.01
Metabolism	Glycan biosynthesis and metabolism	ko00514	Other types of O-glycan biosynthesis	0.6	0.01	0.01	0.01	0.01	0.01
Environmental Information Processing	Signal transduction	ko04075	Plant hormone signal transduction	0.01	0.4	0.01	0.01	0.01	0.01
Organismal Systems	Nervous system	ko04721	Synaptic vesicle cycle	0.01	0.16	0.01	0.1	0.01	0.01
Organismal Systems	Excretory system	ko04962	Vasopressin-regulated water reabsorption	0.01	0.16	0.01	0.1	0.01	0.01
Environmental Information Processing	Signal transduction	ko04390	Hippo signaling pathway	0.01	0.2	0.01	0.01	0.01	0.01
Cellular Processes	Transport and catabolism	ko04140	Autophagy - animal	0.01	0.01	0.01	0.13	0.01	0.01
Cellular Processes	Cell growth and death	ko04110	Cell cycle	0.01	0.01	0.01	0.13	0.01	0.01
Human Diseases	Infectious disease: viral	ko05166	Human T-cell leukemia virus 1 infection	0.01	0.01	0.01	0.13	0.01	0.01
Note: PF, the Prothorax of Female adults;
PM, the Prothorax of Male adults;
GF, the Guts of Female adults;
GM, the Guts of Male adults;
EF, the Elytra of Female adults;
EM, the Elytra of Female adults.
