# Supplementary material for: Composition and Diversity of the Endobacteria and Ectobacteria of the Invasive Bark Beetle Hylurgus ligniperda (Fabricius) (Curculionidae: Scolytinae) in Newly Colonized Areas
Source: Insects. 2023 Dec 27;15(1):12. doi: 10.3390/insects15010012 (PMC10815997; doi:10.3390/insects15010012)
Supplement: Supplementary file 1 [file insects-15-00012-s001.zip › Supplementary Table S3.csv]

Table S3. Diversity index at ASV level.
Sample/Estimators	sobs	ace	chao	shannon	simpson	shannoneven	simpsoneven	coverage	pd
EM_1	622	622	622	5.207439	0.023701	0.809496	0.067832	1	59.3124
EF_3	230	232.457981	231.555556	3.305105	0.119242	0.607771	0.036462	0.999482	21.25302
GF_5	28	28	28	2.050931	0.195583	0.615488	0.182604	1	1.65364
PM_4	135	135.480683	135.090909	2.084113	0.251914	0.424872	0.029404	0.99987	31.63432
GM_5	38	38	38	2.453554	0.152945	0.674501	0.17206	1	2.29063
GM_4	151	164.373708	162.052632	2.543776	0.15494	0.507003	0.042742	0.998639	35.66027
GF_3	75	76.894055	76.25	2.130383	0.178495	0.493431	0.074699	0.999676	8.68398
EF_2	230	234.233618	233.882353	3.156652	0.132915	0.580472	0.032711	0.999222	16.54492
EM_2	401	402.884777	410	4.284528	0.03994	0.714807	0.062437	0.999417	28.441
EF_1	244	249.516587	253.230769	3.332354	0.112211	0.606195	0.036524	0.998963	15.74446
PM_5	34	34	34	1.49663	0.278276	0.424412	0.105693	1	4.43632
GF_2	134	135.626392	134.625	2.056884	0.33099	0.419957	0.022547	0.999676	14.453
EM_5	72	74.32747	73.875	1.594631	0.309125	0.372868	0.04493	0.999611	8.12647
EM_3	133	136.158089	136.6	2.762374	0.096304	0.564862	0.078074	0.999417	12.34727
GF_4	88	91.18858	88.9375	2.624198	0.10963	0.586107	0.103654	0.999611	30.41497
EF_4	229	229.63605	229.272727	3.328287	0.115697	0.612524	0.037743	0.999806	14.45338
PF_3	87	92.491739	90.75	1.750694	0.28799	0.392013	0.039912	0.999352	6.85853
PF_5	32	32	32	1.463932	0.320062	0.422402	0.097637	1	4.40642
GM_1	62	65.682419	63	2.296127	0.151353	0.556349	0.106566	0.999611	7.23844
PF_1	39	41.13191	39.857143	1.870475	0.200014	0.510562	0.128196	0.999741	4.12453
GF_1	76	82.157087	83.5	2.112897	0.178902	0.487884	0.073548	0.999352	8.35123
GM_2	183	185.988096	186	3.226932	0.113266	0.619434	0.048244	0.999417	17.78495
EM_4	416	416.512821	416.428571	4.12519	0.053829	0.684033	0.044657	0.999806	30.01062
GM_3	138	142.269795	140.647059	1.919892	0.332112	0.389647	0.021819	0.999352	14.18904
PM_1	32	33.867888	32.6	2.163837	0.158735	0.624351	0.196869	0.999806	4.17568
PM_3	65	69.221524	70.142857	1.455411	0.402384	0.348653	0.038234	0.999417	26.058
PF_2	23	24.095775	23.166667	1.152094	0.348299	0.367436	0.12483	0.99987	3.27309
EF_5	266	267.469129	266.882353	3.382847	0.114477	0.605865	0.03284	0.999611	21.476
PF_4	168	169.902102	171	3.020387	0.108004	0.589463	0.055113	0.999546	19.15155
PM_2	34	38.373684	44.5	2.168033	0.155384	0.614807	0.189284	0.999546	4.68583
Note: PF, the Prothorax of Female adults;
PM, the Prothorax of Male adults;
GF, the Guts of Female adults;
GM, the Guts of Male adults;
EF, the Elytra of Female adults;
EM, the Elytra of Female adults.
_1,2,3,4,5= biological replicate 1,2,3,4,5
