# Supplementary material for: Composition and Diversity of the Endobacteria and Ectobacteria of the Invasive Bark Beetle Hylurgus ligniperda (Fabricius) (Curculionidae: Scolytinae) in Newly Colonized Areas
Source: Insects. 2023 Dec 27;15(1):12. doi: 10.3390/insects15010012 (PMC10815997; doi:10.3390/insects15010012)
Supplement: Supplementary file 1 [file insects-15-00012-s001.zip › Supplementary Table S4.csv]

Table S4. Kruskal-Wallis test between groups for diversity indices at ASV level.
estimators	EF-mean	EF-sd	EM-mean	EM-sd	GF-mean	GF-sd	GM-mean	GM-sd	PF-mean	PF-sd	PM-mean	PM-sd	statistic	P_value	P_adjust	P_value(GM-PM)	P_value(GF-PM)	P_value(EM-GF)	P_value(EF-PM)	P_value(GF-GM)	P_value(EM-GM)	P_value(EF-GM)	P_value(EF-PF)	P_value(PF-PM)	P_value(EM-PF)	P_value(GM-PF)	P_value(GF-PF)	P_value(EM-PM)	P_value(EF-EM)	P_value(EF-GF)
chao	243	16.41	331.8	224.8	82.26	37.98	117.9	64.23	71.35	61.58	63.27	42.88	16.03483871	0.006745	0.0179	>= 0.1	>= 0.1	< 0.01	< 0.1	>= 0.1	< 0.05	>= 0.1	>= 0.1	>= 0.1	< 0.01	>= 0.1	>= 0.1	< 0.01	>= 0.1	>= 0.1
ace	242.7	15.87	330.4	224.2	82.77	38.4	119.3	64.21	71.92	60.94	62.19	43.55	16.13290323	0.006475	0.0179	>= 0.1	>= 0.1	< 0.01	< 0.1	>= 0.1	< 0.05	>= 0.1	>= 0.1	>= 0.1	< 0.01	>= 0.1	>= 0.1	< 0.01	>= 0.1	>= 0.1
sobs	239.8	15.91	328.8	225.3	80.2	37.83	114.4	61.61	69.8	60.22	60	44.12	15.63882458	0.007955	0.0179	>= 0.1	>= 0.1	< 0.01	< 0.1	>= 0.1	< 0.05	>= 0.1	>= 0.1	>= 0.1	< 0.01	>= 0.1	>= 0.1	< 0.01	>= 0.1	>= 0.1
pd	17.89	3.255	27.65	20.15	12.71	10.89	15.43	12.81	7.563	6.614	14.2	13.52	6.630967742	0.2496	0.3097	>= 0.1	>= 0.1	>= 0.1	>= 0.1	>= 0.1	>= 0.1	>= 0.1	>= 0.1	>= 0.1	>= 0.1	>= 0.1	>= 0.1	>= 0.1	>= 0.1	>= 0.1
shannon	3.301	0.08556	3.595	1.419	2.195	0.2424	2.488	0.4769	1.852	0.71	1.874	0.3648	15.83354839	0.007336	0.0179	>= 0.1	>= 0.1	< 0.05	< 0.05	>= 0.1	>= 0.1	>= 0.1	< 0.05	>= 0.1	< 0.01	>= 0.1	>= 0.1	< 0.01	>= 0.1	>= 0.1
coverage	0.9994	0.0003307	0.9997	0.0002534	0.9997	0.0002309	0.9994	0.0004965	0.9997	0.0002576	0.9997	0.0002398	3.981953195	0.552	0.552	>= 0.1	>= 0.1	>= 0.1	>= 0.1	>= 0.1	>= 0.1	>= 0.1	>= 0.1	>= 0.1	>= 0.1	>= 0.1	>= 0.1	>= 0.1	>= 0.1	>= 0.1
shannoneven	0.6026	0.01263	0.6292	0.1678	0.5206	0.07942	0.5494	0.1095	0.4564	0.092	0.4874	0.1246	6.331612903	0.2753	0.3097	>= 0.1	>= 0.1	>= 0.1	>= 0.1	>= 0.1	>= 0.1	>= 0.1	>= 0.1	>= 0.1	>= 0.1	>= 0.1	>= 0.1	>= 0.1	>= 0.1	>= 0.1
simpson	0.1189	0.008233	0.1046	0.1175	0.1987	0.081	0.1809	0.08627	0.2529	0.09828	0.2493	0.1016	11.51354839	0.0421	0.07577	>= 0.1	>= 0.1	>= 0.1	>= 0.1	>= 0.1	>= 0.1	>= 0.1	>= 0.1	>= 0.1	>= 0.1	>= 0.1	>= 0.1	>= 0.1	>= 0.1	>= 0.1
simpsoneven	0.03526	0.002322	0.05959	0.01463	0.09141	0.05875	0.07829	0.06113	0.08914	0.04016	0.1119	0.07981	7.849032258	0.1648	0.2471	>= 0.1	>= 0.1	>= 0.1	>= 0.1	>= 0.1	>= 0.1	>= 0.1	>= 0.1	>= 0.1	>= 0.1	>= 0.1	>= 0.1	>= 0.1	>= 0.1	>= 0.1
Note: PF, the Prothorax of Female adults;
PM, the Prothorax of Male adults;
GF, the Guts of Female adults;
GM, the Guts of Male adults;
EF, the Elytra of Female adults;
EM, the Elytra of Female adults.
