# Supplementary material for: Composition and Diversity of the Endobacteria and Ectobacteria of the Invasive Bark Beetle Hylurgus ligniperda (Fabricius) (Curculionidae: Scolytinae) in Newly Colonized Areas
Source: Insects. 2023 Dec 27;15(1):12. doi: 10.3390/insects15010012 (PMC10815997; doi:10.3390/insects15010012)
Supplement: Supplementary file 1 [file insects-15-00012-s001.zip › Supplementary Table S5.csv]

Table S5. Tukey-kramer test between groups for Beta diversity at ASV level £¨Unweighted UniFrac£©.
	PF	PM	GF	GM	EF	EM
PF		0.215	0.013	O.O37	0.013	0.013
PM	0.215		0.184	0.16	0.009	0.023
GF	0.013	0.184		0.794	0.008	0.009
GM	O.O37	0.16	0.794		0.008	0.011
EF	0.013	0.009	0.008	0.008		0.012
EM	0.013	0.023	0.009	0.011	0.012
Note: PF, the Prothorax of Female adults;
PM, the Prothorax of Male adults;
GF, the Guts of Female adults;
GM, the Guts of Male adults;
EF, the Elytra of Female adults;
EM, the Elytra of Female adults.
