# Supplementary material for: Composition and Diversity of the Endobacteria and Ectobacteria of the Invasive Bark Beetle Hylurgus ligniperda (Fabricius) (Curculionidae: Scolytinae) in Newly Colonized Areas
Source: Insects. 2023 Dec 27;15(1):12. doi: 10.3390/insects15010012 (PMC10815997; doi:10.3390/insects15010012)
Supplement: Supplementary file 1 [file insects-15-00012-s001.zip › Supplementary Table S6.csv]

Table S6. Tukey-kramer test between groups for Beta diversity at ASV level £¨Weighted UniFrac£©.
	PF	PM	GF	GM	EF	EM
PF		0.236	0.194	O.O61	0.003	0.009
PM	0.236		0.174	0.227	0.007	0.093
GF	0.194	0.174		0.692	0.006	0.031
GM	O.O61	0.227	0.692		0.014	0.14
EF	0.003	0.007	0.006	0.014		0.008
EM	0.009	0.093	0.031	0.14	0.008
Note: PF, the Prothorax of Female adults;
PM, the Prothorax of Male adults;
GF, the Guts of Female adults;
GM, the Guts of Male adults;
EF, the Elytra of Female adults;
EM, the Elytra of Female adults.
