# Supplementary material for: Composition and Diversity of the Endobacteria and Ectobacteria of the Invasive Bark Beetle Hylurgus ligniperda (Fabricius) (Curculionidae: Scolytinae) in Newly Colonized Areas
Source: Insects. 2023 Dec 27;15(1):12. doi: 10.3390/insects15010012 (PMC10815997; doi:10.3390/insects15010012)
Supplement: Supplementary file 1 [file insects-15-00012-s001.zip › Supplementary Table S7.csv]

Table S7.Kruskal-Wallis test of differences in abundance of associated bacteria between groups at the phylum level
<label class="checkAll" style="cursor:pointer;padding-top:2px;"><i class="icon-check-empty" style="margin-right:5px;"></i>Species name</label>	EF-mean(%)	EF-sd(%)	EM-mean(%)	EM-sd(%)	GF-mean(%)	GF-sd(%)	GM-mean(%)	GM-sd(%)	PF-mean(%)	PF-sd(%)	PM-mean(%)	PM-sd(%)	Statistic	P_value	P_adjust
p__Proteobacteria	42.22	2.255	76.04	22.98	57.72	19.67	50.91	26.05	66.17	19.49	58.38	27.23	6.548387097	0.2565	0.4526
p__Actinobacteriota	51.59	1.759	7.962	5.212	24.77	24.05	29.08	21.81	5.555	8.389	1.716	2.133	19.22451613	0.001746	0.04119
p__Firmicutes	4.698	0.3295	6.182	8.599	16.45	10.21	16.79	12.88	28.09	13.27	39.75	25.32	14.76328438	0.01142	0.05218
p__Bacteroidota	1.064	0.1962	4.793	4.923	0.5638	0.8546	1.777	2.005	0.07777	0.1525	0.07258	0.141	14.50650516	0.01269	0.05218
p__Cyanobacteria	0	0	3.07	6.866	0	0	0	0	0	0	0	0	5	0.4159	0.4526
p__Acidobacteriota	0.07517	0.06837	0.5806	0.9003	0.08165	0.161	0.2139	0.3039	0.02074	0.04637	0.003888	0.008694	9.03233476	0.1078	0.2492
p__Spirochaetota	0	0	0.01037	0.01492	0.2139	0.3132	0.709	0.8776	0	0	0	0	18.19449541	0.002712	0.04119
p__Chloroflexi	0.05055	0.06678	0.534	0.9482	0.01815	0.03019	0.06221	0.08382	0.01555	0.02535	0	0	6.590978232	0.2529	0.4526
p__Patescibacteria	0.1491	0.04762	0.1555	0.1636	0.03759	0.04923	0.07129	0.0799	0.05184	0.1159	0.003888	0.005796	12.32432932	0.0306	0.1029
p__Bdellovibrionota	0	0	0.00648	0.01449	0.04536	0.0352	0.2152	0.2786	0	0	0	0	15.2529563	0.009334	0.04934
p__Myxococcota	0.01296	0.01997	0.1983	0.3535	0.005184	0.01159	0.00648	0.01122	0.005184	0.01159	0.01685	0.02576	5.111920341	0.4024	0.4526
p__Desulfobacterota	0	0	0.02333	0.03323	0.03759	0.05999	0.08813	0.09375	0	0	0.003888	0.008694	14.18431256	0.01448	0.05358
p__Verrucomicrobiota	0.05573	0.0448	0.04536	0.1014	0	0	0	0	0	0	0.0337	0.07178	17.20198238	0.004132	0.04119
p__Deinococcota	0.06092	0.03355	0.02592	0.04784	0	0	0	0	0.01296	0.01212	0.002592	0.005796	16.70053731	0.005104	0.04119
p__unclassified_k__norank_d__Bacteria	0.003888	0.008694	0.02333	0.03323	0.02074	0.03253	0.01944	0.02149	0.003888	0.008694	0.01426	0.01966	3.3472309	0.6466	0.6645
p__Nitrospirota	0	0	0.07388	0.1092	0	0	0	0	0	0	0	0	16.05824446	0.00668	0.04119
p__Armatimonadota	0	0	0.01166	0.01614	0.02074	0.02648	0.03888	0.05631	0	0	0	0	10.88218876	0.05377	0.1658
p__Gemmatimonadota	0	0	0.05573	0.1033	0	0	0	0	0	0	0	0	16.07142857	0.006643	0.04119
p__Planctomycetota	0.01296	0.02898	0.02592	0.03995	0	0	0	0	0	0	0	0	7.493847416	0.1864	0.3832
p__SAR324_cladeMarine_group_B	0	0	0.02463	0.04499	0.003888	0.008694	0	0	0	0	0	0	7.647619048	0.1768	0.3832
p__Campilobacterota	0	0	0.005184	0.01159	0.009073	0.01263	0.01426	0.01739	0	0	0	0	9.537836604	0.08944	0.2206
p__WPS-2	0	0	0.02203	0.03417	0	0	0	0	0	0	0	0	10.34482759	0.06603	0.1745
p__Marinimicrobia_SAR406_clade	0	0	0.01815	0.04057	0	0	0	0	0	0	0	0	5	0.4159	0.4526
p__Methylomirabilota	0	0	0.01685	0.0281	0	0	0	0	0	0	0	0	10.34482759	0.06603	0.1745
p__Sva0485	0	0	0.01426	0.03188	0	0	0	0	0	0	0	0	5	0.4159	0.4526
p__NB1-j	0.00648	0.01449	0.00648	0.01449	0	0	0	0	0	0	0	0	4.142857143	0.529	0.5593
p__Hydrogenedentes	0	0	0.005184	0.01159	0.002592	0.005796	0.003888	0.008694	0	0	0	0	3.230680886	0.6645	0.6645
p__Entotheonellaeota	0	0	0.01037	0.02319	0	0	0	0	0	0	0	0	5	0.4159	0.4526
p__Dependentiae	0	0	0.009073	0.02029	0	0	0	0	0	0	0	0	5	0.4159	0.4526
p__Fusobacteriota	0	0	0.009073	0.02029	0	0	0	0	0	0	0	0	5	0.4159	0.4526
p__Zixibacteria	0	0	0.009073	0.02029	0	0	0	0	0	0	0	0	5	0.4159	0.4526
p__Fibrobacterota	0	0	0.007777	0.01739	0	0	0	0	0	0	0	0	5	0.4159	0.4526
p__Calditrichota	0	0	0.00648	0.01449	0	0	0	0	0	0	0	0	5	0.4159	0.4526
p__Synergistota	0	0	0.00648	0.01449	0	0	0	0	0	0	0	0	5	0.4159	0.4526
p__Halanaerobiaeota	0	0	0.005184	0.01159	0	0	0	0	0	0	0	0	5	0.4159	0.4526
p__Elusimicrobiota	0	0	0.005184	0.01159	0	0	0	0	0	0	0	0	5	0.4159	0.4526
p__FCPU426	0	0	0	0	0	0	0.003888	0.008694	0	0	0	0	5	0.4159	0.4526
Note: PF, the Prothorax of Female adults;
PM, the Prothorax of Male adults;
GF, the Guts of Female adults;
GM, the Guts of Male adults;
EF, the Elytra of Female adults;
EM, the Elytra of Female adults.
