# Supplementary material for: Composition and Diversity of the Endobacteria and Ectobacteria of the Invasive Bark Beetle Hylurgus ligniperda (Fabricius) (Curculionidae: Scolytinae) in Newly Colonized Areas
Source: Insects. 2023 Dec 27;15(1):12. doi: 10.3390/insects15010012 (PMC10815997; doi:10.3390/insects15010012)
Supplement: Supplementary file 1 [file insects-15-00012-s001.zip › Supplementary Table S8.csv]

Table S8.Kruskal-Wallis test of differences in abundance of associated bacteria between groups at the genus level
<label class="checkAll" style="cursor:pointer;padding-top:2px;"><i class="icon-check-empty" style="margin-right:5px;"></i>Species name</label>	EF-mean(%)	EF-sd(%)	EM-mean(%)	EM-sd(%)	GF-mean(%)	GF-sd(%)	GM-mean(%)	GM-sd(%)	PF-mean(%)	PF-sd(%)	PM-mean(%)	PM-sd(%)	Statistic	P_value	P_adjust
g__Serratia	1.984	0.1771	23.64	31.09	34.52	23.44	17.49	20.87	30.01	32.53	7.381	5.521	7.05576324	0.2165	0.4498
g__Lactococcus	4.113	0.5612	0.0674	0.0751	14.2	10.25	15.48	12.9	26.54	13.15	34.47	19.8	19.68903226	0.001429	0.01563
g__unclassified_f__Enterobacteriaceae	0.9358	0.2205	2.14	2.655	13.13	16.37	15.06	15.63	31.63	41.76	20.72	20.34	7.772051624	0.1693	0.4368
g__Gordonia	44.45	1.26	0.4588	0.5323	0.00648	0.009165	0.02074	0.03155	3.862	5.702	0.4096	0.5874	21.76699729	0.0005798	0.0108
g__Rhodococcus	0.007777	0.01065	2.781	2.616	20.98	20.04	23.96	19.74	0.08684	0.1942	0	0	24.98906844	0.00014	0.009586
g__Pseudomonas	15.27	0.5548	2.17	1.629	0.7349	1.388	4	6.311	1.786	2.377	5.23	4.799	14.14064516	0.01474	0.07254
g__unclassified_f__Yersiniaceae	0	0	12.12	17.88	0.009073	0.02029	0.6195	1.325	0	0	14.28	23.72	12.76403287	0.02569	0.1165
g__unclassified_o__Enterobacterales	0.1581	0.05861	10.78	9.519	4.17	3.436	1.743	2.323	0.04147	0.07593	5.044	6.681	14.39499329	0.01329	0.06831
g__Acinetobacter	3.301	0.7416	4.328	7.874	0.03629	0.05453	0.01166	0.01614	0.9047	1.714	0.2346	0.503	18.73475528	0.002153	0.02005
g__unclassified_f__Erwiniaceae	0.01296	0.02898	4.014	4.927	0.02203	0.04927	0.4692	1.049	0	0	3.702	5.084	10.2751269	0.0678	0.1891
g__Enterococcus	0.01815	0.01798	0.2333	0.3935	1.141	1.885	0.3849	0.2621	1.033	1.306	5.041	11.22	9.545482936	0.08919	0.2448
g__Sphingomonas	1.388	0.3307	5.709	7.217	0	0	0.001296	0.002898	0.14	0.1176	0.1024	0.1797	24.10396769	0.0002073	0.009586
g__Pantoea	5.322	0.4713	0.2411	0.3096	0.01166	0.02608	0	0	0.3603	0.7131	0.1024	0.2012	17.97482958	0.002978	0.02484
g__Massilia	5.249	0.5243	0.09202	0.1221	0	0	0.003888	0.008694	0.372	0.4126	0.1659	0.2606	20.29578692	0.0011	0.01329
g__Diaphorobacter	0	0	0	0	2.299	3.686	3.458	3.419	0	0	0	0	20.65345081	0.0009417	0.01254
g__unclassified_f__Propionibacteriaceae	0	0	0	0	1.853	3.363	2.557	3.229	0	0	0	0	20.65345081	0.0009417	0.01254
g__Mycobacterium	2.05	0.147	0.3344	0.3382	0.01426	0.01677	0.009073	0.01084	0.4109	0.6535	0.3538	0.4799	23.61937068	0.0002569	0.009586
g__Sphingobium	2.845	0.4507	0.09073	0.2029	0	0	0	0	0.02592	0.0346	0.001296	0.002898	20.55480405	0.0009829	0.01254
g__Synechococcus_CC9902	0	0	2.924	6.538	0	0	0	0	0	0	0	0	5	0.4159	0.4498
g__Lactobacillus	0.03888	0.04371	1.589	3.366	0.928	1.405	0.005184	0.01159	0.003888	0.008694	0.03111	0.05253	10.21708185	0.06931	0.1918
g__Propioniciclava	0	0	0	0	0.7375	0.9813	1.655	1.897	0	0	0	0	20.65345081	0.0009417	0.01254
g__Paracoccus	0.07517	0.0208	0.03629	0.0424	0.3435	0.2976	1.734	2.489	0.001296	0.002898	0.003888	0.008694	15.97480989	0.006916	0.03906
g__Allorhizobium-Neorhizobium-Pararhizobium-Rhizobium	0.5651	0.1168	0.5379	0.5314	0.2372	0.2914	0.6973	0.8515	0.05444	0.08556	0.01685	0.03094	12.87272727	0.0246	0.1143
g__Enterobacter	0	0	0.2048	0.4579	0.00648	0.009165	1.095	2.124	0	0	0.6882	1.539	11.06556535	0.0501	0.1857
g__unclassified_f__Nocardiaceae	1.117	0.1422	0.005184	0.01159	0	0	0	0	0.3785	0.6492	0.4744	0.8693	20.62543262	0.0009532	0.01254
g__Azospira	0	0	0	0	0.9552	1.87	1.012	0.9841	0	0	0	0	20.57679883	0.0009736	0.01254
g__Nocardioides	0.9695	0.1057	0.709	0.8756	0	0	0	0	0.07906	0.09507	0.03499	0.04088	22.85831683	0.0003593	0.009586
g__Chryseobacterium	0.4744	0.1022	0.8995	1.493	0.05703	0.05563	0.2437	0.3716	0.002592	0.005796	0	0	20.69625643	0.0009244	0.01254
g__Methylobacterium-Methylorubrum	1.029	0.1982	0.09332	0.1071	0	0	0	0	0.14	0.168	0.06869	0.125	20.98480198	0.0008154	0.01254
g__unclassified_f__Cellulomonadaceae	0.01426	0.01739	0	0	0.8321	0.9595	0.2631	0.3368	0	0	0.002592	0.005796	21.16156564	0.0007551	0.01254
g__unclassified_f__Rhodobacteraceae	0	0	0.1413	0.2778	0.2553	0.3505	0.6455	0.793	0	0	0	0	16.39026856	0.005814	0.03815
g__Alicycliphilus	0	0	0	0	0.1063	0.08774	0.9137	1.534	0	0	0	0	20.50128535	0.001006	0.01256
g__unclassified_f__Microbacteriaceae	0.1011	0.03447	0.2177	0.2903	0.09591	0.08342	0.3162	0.5469	0.2476	0.5535	0.03888	0.03666	4.713757225	0.4518	0.4879
g__norank_f__Spirochaetaceae	0	0	0	0	0.2035	0.2967	0.696	0.8589	0	0	0	0	20.60705882	0.0009609	0.01254
g__Escherichia-Shigella	0.03111	0.01739	0.7465	0.7582	0.00648	0.01449	0	0	0	0	0	0	24.9360191	0.0001434	0.009586
g__Kosakonia	0	0	0	0	0.1542	0.1519	0.2605	0.5058	0.01296	0.01997	0.3486	0.501	14.0411093	0.01535	0.07501
g__Segniliparus	0.6105	0.1175	0	0	0	0	0	0	0.09073	0.1393	0.0648	0.0425	25.00195705	0.0001392	0.009586
g__Cellulomonas	0.01037	0.02319	0.3214	0.7187	0.03499	0.04927	0.1853	0.2976	0.01037	0.02319	0.1853	0.3331	6.646162221	0.2483	0.4498
g__Ochrobactrum	0.337	0.0698	0.02722	0.06086	0.007777	0.01739	0.03759	0.07366	0.302	0.6432	0.01037	0.02319	14.3017305	0.0138	0.06927
g__unclassified_f__Micrococcaceae	0.01944	0.02898	0.6649	1.041	0	0	0	0	0.002592	0.005796	0	0	15.92124646	0.007073	0.03962
g__Curtobacterium	0.1802	0.0466	0.1996	0.2101	0.1555	0.3478	0	0	0.1154	0.1537	0.02333	0.04527	12.52292832	0.02828	0.1241
g__Bacillus	0.01296	0.01652	0.6169	0.6043	0	0	0.00648	0.01449	0	0	0	0	22.29681787	0.0004598	0.009586
g__Stenotrophomonas	0	0	0.4951	0.805	0.04407	0.08086	0.04925	0.05915	0.002592	0.005796	0	0	19.70990207	0.001416	0.01563
g__Acidisoma	0.02203	0.02273	0.5638	1.1	0	0	0	0	0	0	0	0	18.29465587	0.002599	0.02326
g__Staphylococcus	0.1322	0.2744	0.3668	0.3036	0.01944	0.03367	0.005184	0.007099	0.04796	0.1072	0	0	13.52894438	0.0189	0.09041
g__Methylopila	0.547	0.1052	0.003888	0.008694	0	0	0	0	0.01944	0.02672	0	0	22.20565345	0.0004785	0.009586
g__Alkanindiges	0.245	0.05749	0.1711	0.224	0.001296	0.002898	0	0	0.04536	0.06415	0.1037	0.1231	15.6455516	0.007932	0.04408
g__Flavobacterium	0	0	0.547	1.016	0	0	0.007777	0.01159	0	0	0	0	23.84548766	0.0002325	0.009586
g__Bacteroides	0.01426	0.02264	0.464	1.038	0.002592	0.003549	0.04536	0.06131	0	0	0.02203	0.04927	4.6788761	0.4563	0.492
g__Burkholderia-Caballeronia-Paraburkholderia	0.4472	0.07216	0.02333	0.04215	0.009073	0.01263	0.00648	0.01449	0.01296	0.02245	0.02074	0.01547	15.2965295	0.009168	0.05013
g__Corynebacterium	0.429	0.9376	0.03759	0.03649	0.01815	0.04057	0	0	0.01037	0.01976	0	0	10.9306987	0.05277	0.1857
g__norank_f__Rikenellaceae	0	0	0	0	0.1192	0.2199	0.3707	0.4819	0	0	0	0	20.66103562	0.0009386	0.01254
g__Rhodanobacter	0.009073	0.0142	0.4757	0.8287	0	0	0	0	0	0	0	0	17.69330296	0.003356	0.02678
g__unclassified_f__Rhizobiaceae	0.1815	0.05778	0.1348	0.1334	0.01944	0.02149	0.1244	0.1449	0.00648	0.009165	0	0	16.36438421	0.005877	0.03815
g__Cloacibacterium	0	0	0	0	0.1102	0.1577	0.3474	0.3479	0	0	0	0	20.65345081	0.0009417	0.01254
g__Sphingobacterium	0.001296	0.002898	0.4433	0.8638	0	0	0	0	0	0	0.01037	0.02319	15.27553531	0.009248	0.05013
g__unclassified_f__Lachnospiraceae	0.003888	0.008694	0.3616	0.787	0.003888	0.008694	0.00648	0.009165	0.02203	0.04927	0.05444	0.1217	1.381764706	0.9263	0.9263
g__Tolumonas	0	0	0	0	0.1413	0.134	0.3059	0.255	0	0	0	0	20.65345081	0.0009417	0.01254
g__Novosphingobium	0.2424	0.1026	0.09332	0.09597	0	0	0.001296	0.002898	0.07647	0.1377	0.0324	0.05904	15.44827399	0.008609	0.04745
g__norank_f__AEGEAN-169_marine_group	0	0	0.4173	0.9332	0	0	0	0	0	0	0	0	5	0.4159	0.4498
g__Trichococcus	0	0	0	0	0.009073	0.008694	0.4005	0.6215	0	0	0	0	14.48942571	0.01278	0.06672
g__Aeromonas	0	0	0.394	0.5135	0	0	0.009073	0.01263	0	0	0	0	12.82733509	0.02505	0.1143
g__Anaerocolumna	0.05184	0.03751	0	0	0	0	0	0	0.3227	0.6643	0.007777	0.01739	18.19796679	0.002708	0.02362
g__Brevundimonas	0.2229	0.07905	0.1426	0.1261	0	0	0	0	0	0	0.007777	0.01739	22.82066351	0.0003653	0.009586
g__Exiguobacterium	0.005184	0.008449	0.324	0.4325	0	0	0.01296	0.02898	0.02203	0.04927	0.005184	0.01159	10.26486121	0.06807	0.1891
g__Lentimicrobium	0	0	0	0	0.1011	0.1593	0.2411	0.2585	0	0	0	0	20.65345081	0.0009417	0.01254
g__Thermomonas	0.005184	0.007099	0.04018	0.08279	0.03888	0.0502	0.254	0.3399	0	0	0	0	13.80897472	0.01687	0.08185
g__Blautia	0	0	0.3305	0.6999	0	0	0.002592	0.005796	0	0	0.003888	0.008694	6.032738854	0.303	0.4498
g__Streptomyces	0.08165	0.06243	0.1115	0.2149	0	0	0	0	0.1102	0.2355	0.02981	0.05277	13.64056552	0.01806	0.08702
g__Kineococcus	0.2696	0.07426	0.03499	0.04011	0	0	0.001296	0.002898	0.01037	0.01976	0.01555	0.02535	17.99782431	0.002949	0.02484
g__Comamonas	0.002592	0.005796	0.3201	0.3692	0	0	0.002592	0.005796	0	0	0.001296	0.002898	19.33049229	0.001668	0.01691
g__Williamsia	0	0	0.3188	0.4877	0	0	0	0	0	0	0	0	22.1656051	0.000487	0.009586
g__Microbacterium	0.2981	0.07245	0.003888	0.008694	0	0	0	0	0.01555	0.02178	0	0	22.20565345	0.0004785	0.009586
g__Dechloromonas	0	0	0	0	0.09202	0.1424	0.2139	0.1995	0	0	0	0	20.57679883	0.0009736	0.01254
g__Formosa	0	0	0.3059	0.684	0	0	0	0	0	0	0	0	5	0.4159	0.4498
g__unclassified_f__Chitinophagaceae	0.1179	0.03411	0.1802	0.2233	0	0	0	0	0.00648	0.01449	0	0	22.21927939	0.0004757	0.009586
g__norank_f__norank_o__Subgroup_7	0	0	0.02074	0.03649	0.07258	0.1407	0.2087	0.2956	0	0	0	0	16.26677205	0.006122	0.03815
g__OM60NOR5_clade	0	0	0.2994	0.6695	0	0	0	0	0	0	0	0	5	0.4159	0.4498
g__Parvibaculum	0.2851	0.06233	0	0	0	0	0	0	0	0	0	0	28.6939314	2.66E-05	0.006115
g__unclassified_f__Sphingomonadaceae	0.08425	0.0548	0.1905	0.2299	0	0	0	0	0	0	0.007777	0.01739	24.86010733	0.0001483	0.009586
g__Romboutsia	0.01296	0.02898	0.2683	0.5679	0	0	0	0	0	0	0	0	7.493847416	0.1864	0.4498
g__Pseudoxanthomonas	0.1581	0.03904	0.05962	0.0634	0	0	0.005184	0.01159	0.05314	0.09551	0	0	18.78667045	0.002106	0.01988
g__Dysgonomonas	0	0	0.003888	0.008694	0.09721	0.1586	0.1711	0.124	0	0	0	0	18.33294954	0.002557	0.02318
g__Amnibacterium	0.1879	0.02592	0.0337	0.07535	0.003888	0.008694	0	0	0.02333	0.04527	0.01426	0.03188	17.73362832	0.003299	0.02674
g__Bdellovibrio	0	0	0	0	0.04536	0.0352	0.2152	0.2786	0	0	0	0	17.2732497	0.00401	0.0307
g__Acidothermus	0.07777	0.0297	0.1516	0.2086	0	0	0	0	0.01426	0.02527	0.007777	0.01159	16.47035461	0.005622	0.03815
g__Christensenellaceae_R-7_group	0	0	0.02592	0.05796	0.02981	0.06666	0.1931	0.2667	0	0	0	0	14.27143508	0.01397	0.06927
g__NS5_marine_group	0	0	0.2372	0.5304	0	0	0	0	0	0	0	0	5	0.4159	0.4498
g__TM7a	0.1335	0.04313	0.05184	0.04871	0	0	0	0	0.04536	0.1014	0	0	20.56296998	0.0009794	0.01254
g__norank_f__Methylopilaceae	0.2268	0.09026	0	0	0	0	0	0	0.002592	0.005796	0	0	25.43280182	0.0001149	0.009586
g__norank_f__norank_o__SAR86_clade	0	0	0.2281	0.5101	0	0	0	0	0	0	0	0	5	0.4159	0.4498
g__Candidatus_Lariskella	0.002592	0.005796	0.21	0.2731	0	0	0	0	0.01296	0.02898	0	0	10.59915567	0.05993	0.1857
g__Limnohabitans	0	0	0.2229	0.4985	0	0	0	0	0	0	0	0	5	0.4159	0.4498
g__unclassified_o__Chitinophagales	0.1698	0.03285	0	0	0	0	0.01685	0.03768	0.01685	0.03417	0.01555	0.0281	19.30951027	0.001683	0.01691
g__Dokdonella	0	0	0.2164	0.2638	0	0	0	0	0	0	0	0	28.6939314	2.66E-05	0.006115
g__Nitrosomonas	0	0	0.2126	0.2654	0	0	0	0	0	0	0	0	22.1656051	0.000487	0.009586
g__Aureimonas	0.1309	0.0584	0.06092	0.09022	0	0	0	0	0.00648	0.009165	0.01296	0.02898	17.20550459	0.004126	0.03124
g__Morganella	0	0	0.21	0.4695	0	0	0	0	0	0	0	0	5	0.4159	0.4498
g__Clade_Ia	0	0	0.2061	0.4608	0	0	0	0	0	0	0	0	5	0.4159	0.4498
g__norank_f__NS9_marine_group	0	0	0.197	0.2067	0	0	0	0	0	0	0	0	22.1656051	0.000487	0.009586
g__Crossiella	0.1166	0.03608	0.03888	0.06464	0	0	0	0	0.01426	0.02169	0.02722	0.02948	17.39211314	0.003813	0.02983
g__norank_f__Comamonadaceae	0	0	0	0	0.0674	0.1119	0.1283	0.1321	0	0	0	0	20.65345081	0.0009417	0.01254
g__Pedobacter	0	0	0.1944	0.2435	0	0	0	0	0	0	0	0	22.1656051	0.000487	0.009586
g__Fluviicola	0	0	0.04018	0.08984	0.01426	0.01547	0.127	0.198	0.002592	0.005796	0	0	11.24461747	0.04674	0.1789
g__1174-901-12	0.162	0.02632	0	0	0	0	0	0	0.01944	0.02149	0	0	24.75220264	0.0001556	0.009586
g__Clostridium_sensu_stricto_1	0.003888	0.008694	0.162	0.3154	0	0	0.009073	0.009828	0	0	0	0	20.05289707	0.001221	0.01403
g__Pediococcus	0	0	0.1516	0.1829	0	0	0	0	0.009073	0.02029	0	0	17.67546174	0.003382	0.02678
g__norank_f__norank_o__Vicinamibacterales	0.00648	0.01449	0.14	0.2652	0.009073	0.02029	0	0	0	0	0	0	6.032738854	0.303	0.4498
g__Psychrobacter	0	0	0.1542	0.164	0	0	0	0	0	0	0	0	16.05824446	0.00668	0.03815
g__norank_f__67-14	0.1115	0.0421	0.03888	0.04299	0	0	0	0	0.001296	0.002898	0	0	21.87120135	0.000554	0.0106
g__norank_f__Vicinamibacteraceae	0.01296	0.02898	0.1348	0.3014	0	0	0	0	0.003888	0.008694	0	0	3.230680886	0.6645	0.6687
g__norank_f__Muribaculaceae	0.01944	0.04347	0.1037	0.2319	0	0	0	0	0.01166	0.02608	0.01555	0.03478	2.253503185	0.8131	0.8143
g__Patulibacter	0.1166	0.03723	0.02203	0.04927	0	0	0	0	0.002592	0.005796	0.00648	0.01449	19.92072006	0.001293	0.01461
g__Streptococcus	0.01296	0.02898	0.1128	0.2235	0.005184	0.007099	0	0	0	0	0.01296	0.02898	7.242949757	0.2032	0.4498
g__NS4_marine_group	0	0	0.1439	0.3217	0	0	0	0	0	0	0	0	5	0.4159	0.4498
g__Eubacterium_hallii_group	0	0	0.1413	0.3159	0	0	0.002592	0.005796	0	0	0	0	4.144827586	0.5288	0.5416
g__unclassified_f__Comamonadaceae	0.003888	0.008694	0.1102	0.1207	0	0	0.01555	0.03478	0.01037	0.02319	0	0	8.71453303	0.121	0.3207
g__Acidocella	0.03499	0.02535	0.09721	0.1771	0	0	0	0	0	0	0	0	20.12747875	0.001183	0.01381
g__norank_f__SAR116_clade	0	0	0.1322	0.2956	0	0	0	0	0	0	0	0	5	0.4159	0.4498
g__Desulfovibrio	0	0	0.005184	0.01159	0.03759	0.05999	0.08813	0.09375	0	0	0	0	18.2423155	0.002658	0.02348
g__Proteus	0	0	0.127	0.2594	0	0	0	0	0	0	0	0	10.34482759	0.06603	0.1857
g__Aerococcus	0	0	0.1231	0.2753	0	0	0	0	0	0	0	0	5	0.4159	0.4498
g__Labrys	0.08943	0.03155	0	0	0	0	0	0	0.02333	0.05217	0.009073	0.02029	19.426591	0.0016	0.01671
g__Pleomorphomonas	0	0	0	0	0.0337	0.02568	0.08554	0.1203	0	0	0	0	20.46720529	0.001021	0.01256
g__Propionicicella	0	0	0	0	0.01685	0.03768	0.09721	0.1147	0	0	0	0	12.65723391	0.02681	0.12
g__Zoogloea	0	0	0	0	0.02333	0.03823	0.08943	0.1031	0	0	0	0	18.50129555	0.00238	0.02186
g__Geobacillus	0.001296	0.002898	0.01037	0.02319	0	0	0.005184	0.01159	0.02981	0.06666	0.0648	0.09955	5.753055443	0.331	0.4498
g__Delftia	0.03629	0.0306	0.0648	0.08731	0	0	0.007777	0.01159	0	0	0.001296	0.002898	15.06614925	0.01008	0.05386
g__norank_f__norank_o__norank_c__Gracilibacteria	0	0	0	0	0.03759	0.04923	0.0674	0.07958	0	0	0	0	17.36713881	0.003854	0.02983
g__Hymenobacter	0.08036	0.07958	0.01685	0.03768	0	0	0	0	0.00648	0.01122	0	0	19.55556372	0.001514	0.01605
g__Methylophilus	0	0	0	0	0.03629	0.05807	0.0661	0.06583	0	0	0	0	18.0994739	0.002824	0.02432
g__norank_f__Xanthobacteraceae	0	0	0.1011	0.1507	0	0	0	0	0	0	0	0	10.34482759	0.06603	0.1857
g__unclassified_f__Acetobacteraceae	0.04925	0.02695	0.04666	0.0843	0	0	0	0	0	0	0.003888	0.008694	19.26162321	0.001718	0.01691
g__norank_f__norank_o__norank_c__KD4-96	0.005184	0.01159	0.09332	0.1837	0	0	0	0	0	0	0	0	12.19885277	0.03216	0.1311
g__Magnetospirillum	0	0	0	0	0.04796	0.08605	0.04925	0.04619	0	0	0	0	14.30560876	0.01378	0.06927
g__norank_f__JG30-KF-CM45	0.009073	0.01263	0.07258	0.1482	0	0	0	0	0.01555	0.02535	0	0	7.196443228	0.2064	0.4498
g__Paenarthrobacter	0	0	0.09332	0.0977	0	0	0	0	0	0	0	0	22.1656051	0.000487	0.009586
g__Roseomonas	0.07129	0.02592	0.003888	0.008694	0	0	0	0	0.01166	0.02608	0.005184	0.01159	19.64158707	0.001459	0.0157
g__Cohnella	0.06869	0.02493	0	0	0	0	0	0	0.02333	0.03931	0	0	22.4735306	0.0004255	0.009586
g__unclassified_k__norank_d__Bacteria	0.003888	0.008694	0.02333	0.03323	0.02074	0.03253	0.01944	0.02149	0.003888	0.008694	0.01426	0.01966	3.3472309	0.6466	0.661
g__Aeromicrobium	0.02981	0.01344	0.05573	0.06293	0	0	0	0	0	0	0	0	23.88963415	0.000228	0.009586
g__Pseudarthrobacter	0	0	0.08425	0.1027	0	0	0	0	0	0	0	0	16.05824446	0.00668	0.03815
g__Tsukamurella	0.04277	0.02695	0.009073	0.02029	0.005184	0.01159	0.002592	0.005796	0.005184	0.01159	0.01815	0.04057	12.0714105	0.03382	0.1371
g__Ralstonia	0.04407	0.02726	0.02722	0.04057	0.01037	0.02319	0	0	0	0	0	0	13.49732794	0.01914	0.09094
g__Glutamicibacter	0.003888	0.008694	0.07777	0.07375	0	0	0	0	0	0	0	0	12.88929936	0.02444	0.1143
g__Arthrobacter	0.005184	0.008449	0.07129	0.1246	0	0	0	0	0.003888	0.008694	0	0	10.27905066	0.0677	0.1891
g__unclassified_f__Xanthobacteraceae	0.02463	0.01247	0.05573	0.07798	0	0	0	0	0	0	0	0	20.13562753	0.001179	0.01381
g__Gaiella	0	0	0.08036	0.1797	0	0	0	0	0	0	0	0	5	0.4159	0.4498
g__Deinococcus	0.06092	0.03355	0.003888	0.008694	0	0	0	0	0.01296	0.01212	0.002592	0.005796	19.26664557	0.001714	0.01691
g__Paenibacillus	0	0	0.07906	0.06803	0	0	0	0	0	0	0	0	22.1656051	0.000487	0.009586
g__Terrimonas	0	0	0.07517	0.09509	0	0	0.003888	0.005796	0	0	0	0	12.82733509	0.02505	0.1143
g__Shinella	0.001296	0.002898	0	0	0.02463	0.02309	0.05184	0.08184	0	0	0	0	12.37349007	0.03001	0.1263
g__Subdoligranulum	0.005184	0.01159	0.07129	0.1594	0	0	0	0	0	0	0	0	4.144827586	0.5288	0.5416
g__Bradyrhizobium	0	0	0.07647	0.09896	0	0	0	0	0	0	0	0	16.05824446	0.00668	0.03815
g__Hyphomicrobium	0	0	0.07647	0.07982	0	0	0	0	0	0	0	0	22.1656051	0.000487	0.009586
g__Nitrospira	0	0	0.07388	0.1092	0	0	0	0	0	0	0	0	16.05824446	0.00668	0.03815
g__HIMB11	0	0	0.07388	0.1652	0	0	0	0	0	0	0	0	5	0.4159	0.4498
g__Achromobacter	0	0	0.0674	0.1507	0	0	0.005184	0.005422	0	0	0	0	11.5667304	0.04123	0.1592
g__unclassified_f__Intrasporangiaceae	0.01166	0.01405	0.05962	0.08417	0	0	0	0	0.001296	0.002898	0	0	12.32793522	0.03056	0.1276
g__Candidatus_Actinomarina	0	0	0.07129	0.1594	0	0	0	0	0	0	0	0	5	0.4159	0.4498
g__Haematobacter	0	0	0.06999	0.1068	0	0	0	0	0	0	0	0	16.05824446	0.00668	0.03815
g__Blastococcus	0	0	0.06869	0.143	0	0	0	0	0	0	0	0	10.34482759	0.06603	0.1857
g__norank_f__BIrii41	0	0	0.0674	0.1301	0	0	0	0	0	0	0	0	10.34482759	0.06603	0.1857
g__Steroidobacter	0	0	0.0648	0.1449	0	0	0	0	0	0	0	0	5	0.4159	0.4498
g__Chishuiella	0	0	0.0648	0.1343	0	0	0	0	0	0	0	0	10.34482759	0.06603	0.1857
g__Devosia	0	0	0.0648	0.07231	0	0	0	0	0	0	0	0	16.05824446	0.00668	0.03815
g__Microvirga	0.005184	0.01159	0.05444	0.1217	0	0	0.003888	0.008694	0	0	0	0	3.230680886	0.6645	0.6687
g__Lechevalieria	0	0	0.06351	0.142	0	0	0	0	0	0	0	0	5	0.4159	0.4498
g__norank_f__Paludibacteraceae	0	0	0	0	0.01944	0.03367	0.04407	0.04546	0	0	0	0	12.58912355	0.02755	0.1217
g__Bosea	0	0	0	0	0.01296	0.01833	0.03888	0.06593	0	0	0.01037	0.02319	9.064813127	0.1065	0.2867
g__Candidatus_Puniceispirillum	0	0	0.06221	0.1391	0	0	0	0	0	0	0	0	5	0.4159	0.4498
g__norank_f__Flavobacteriaceae	0	0	0.06221	0.1391	0	0	0	0	0	0	0	0	5	0.4159	0.4498
g__Hydrogenophaga	0	0	0	0	0.02722	0.06086	0.03499	0.03128	0	0	0	0	16.62258575	0.005274	0.03815
g__Mesorhizobium	0.003888	0.008694	0.05832	0.1304	0	0	0	0	0	0	0	0	4.144827586	0.5288	0.5416
g__unclassified_f__Nocardioidaceae	0	0	0.06092	0.1362	0	0	0	0	0	0	0	0	5	0.4159	0.4498
g__Anaerovorax	0	0	0	0	0.01944	0.03108	0.04147	0.05567	0	0	0	0	16.34041002	0.005936	0.03815
g__norank_f__norank_o__Armatimonadales	0	0	0	0	0.02074	0.02648	0.03888	0.05631	0	0	0	0	14.27793984	0.01394	0.06927
g__norank_f__Microscillaceae	0	0	0.05962	0.07809	0	0	0	0	0	0	0	0	16.05824446	0.00668	0.03815
g__norank_f__norank_o__SBR1031	0	0	0.05832	0.1039	0	0	0	0	0	0	0	0	10.34482759	0.06603	0.1857
g__Lysinibacillus	0.02722	0.01159	0.02074	0.02876	0	0	0	0	0.005184	0.01159	0.003888	0.008694	14.69254743	0.01176	0.06185
g__Acidipila	0.01685	0.02407	0.03629	0.07078	0	0	0	0	0	0	0.003888	0.008694	6.957550158	0.2238	0.4498
g__Turicibacter	0.007777	0.008449	0.04925	0.06989	0	0	0	0	0	0	0	0	11.72548813	0.03875	0.1552
g__norank_f__Gemmatimonadaceae	0	0	0.05573	0.1033	0	0	0	0	0	0	0	0	16.07142857	0.006643	0.03815
g__Pseudochrobactrum	0	0	0.05444	0.09835	0	0	0	0	0	0	0	0	10.34482759	0.06603	0.1857
g__Lachnoclostridium	0.003888	0.008694	0.03499	0.07825	0	0	0	0	0.01037	0.02319	0.005184	0.01159	2.253503185	0.8131	0.8143
g__norank_f__norank_o__Gaiellales	0.01685	0.0169	0.03629	0.03597	0	0	0	0	0	0	0	0	14.44448496	0.01302	0.06745
g__Chryseolinea	0	0	0.05314	0.05875	0	0	0	0	0	0	0	0	22.1656051	0.000487	0.009586
g__norank_f__AKYH767	0	0	0.05314	0.07338	0	0	0	0	0	0	0	0	16.05824446	0.00668	0.03815
g__unclassified_f__Xanthomonadaceae	0	0	0.05314	0.1188	0	0	0	0	0	0	0	0	5	0.4159	0.4498
g__norank_f__LWQ8	0.01555	0.02178	0.0337	0.03221	0	0	0	0	0	0	0.003888	0.005796	10.36955466	0.06542	0.1857
g__RB41	0	0	0.05184	0.1159	0	0	0	0	0	0	0	0	5	0.4159	0.4498
g__norank_f__Heliobacteriaceae	0	0	0.05184	0.07627	0	0	0	0	0	0	0	0	16.05824446	0.00668	0.03815
g__Belnapia	0.01426	0.03188	0.0337	0.07535	0	0	0	0	0	0	0.002592	0.005796	3.230680886	0.6645	0.6687
g__Dyella	0.05055	0.03706	0	0	0	0	0	0	0	0	0	0	22.1656051	0.000487	0.009586
g__Pedomicrobium	0	0	0.05055	0.06956	0	0	0	0	0	0	0	0	10.34482759	0.06603	0.1857
g__Variovorax	0.005184	0.007099	0.04536	0.07857	0	0	0	0	0	0	0	0	8.931038878	0.1118	0.2993
g__Blvii28_wastewater-sludge_group	0	0	0	0	0.01555	0.0281	0.03499	0.02884	0	0	0	0	16.81577028	0.004863	0.03642
g__Nonomuraea	0.003888	0.005796	0.03111	0.05929	0	0	0	0	0.01037	0.02319	0.003888	0.008694	4.650045579	0.4601	0.4953
g__Pseudonocardia	0.02981	0.003549	0	0	0	0	0	0	0.01944	0.04347	0	0	22.31278539	0.0004565	0.009586
g__norank_f__norank_o__norank_c__Gitt-GS-136	0	0	0.04536	0.1014	0	0	0.003888	0.008694	0	0	0	0	4.144827586	0.5288	0.5416
g__Acidovorax	0.02333	0.02535	0	0	0.003888	0.008694	0.02203	0.02407	0	0	0	0	12.20632091	0.03207	0.1311
g__norank_f__A4b	0	0	0.04277	0.09564	0	0	0.005184	0.01159	0	0	0	0	4.144827586	0.5288	0.5416
g__Dechlorobacter	0	0	0	0	0.01166	0.02264	0.03629	0.06713	0	0	0	0	12.26758184	0.0313	0.1291
g__norank_f__norank_o__Saccharimonadales	0	0	0.04147	0.05753	0	0	0	0	0.00648	0.01449	0	0	7.798359311	0.1677	0.4344
g__norank_f__Chthoniobacteraceae	0.04407	0.02309	0	0	0	0	0	0	0	0	0.002592	0.005796	25.43280182	0.0001149	0.009586
g__Desemzia	0	0	0.04666	0.1043	0	0	0	0	0	0	0	0	5	0.4159	0.4498
g__Conexibacter	0.01426	0.02264	0.02851	0.05053	0	0	0	0	0.003888	0.008694	0	0	6.97592397	0.2224	0.4498
g__unclassified_f__Oxalobacteraceae	0.005184	0.01159	0.04147	0.09274	0	0	0	0	0	0	0	0	4.144827586	0.5288	0.5416
g__Planomicrobium	0	0	0.04536	0.07857	0	0	0	0	0	0	0	0	10.34482759	0.06603	0.1857
g__unclassified_f__Beijerinckiaceae	0.01296	0.01212	0.0324	0.05612	0	0	0	0	0	0	0	0	11.73167899	0.03866	0.1552
g__norank_f__Rhodobacteraceae	0	0	0.04536	0.1014	0	0	0	0	0	0	0	0	5	0.4159	0.4498
g__norank_f__TRA3-20	0	0	0.04407	0.09854	0	0	0	0	0	0	0	0	5	0.4159	0.4498
g__Macellibacteroides	0	0	0	0	0.005184	0.007099	0.03888	0.05184	0	0	0	0	17.73369863	0.003299	0.02674
g__Caulobacter	0.01166	0.02608	0.02333	0.02695	0	0	0.009073	0.01263	0	0	0	0	9.487784868	0.09112	0.2491
g__norank_f__Ilumatobacteraceae	0	0	0.04277	0.09564	0	0	0	0	0	0	0	0	5	0.4159	0.4498
g__Akkermansia	0	0	0.01166	0.02608	0	0	0	0	0	0	0.03111	0.06599	7.493847416	0.1864	0.4498
g__Alistipes	0.01944	0.04347	0.01815	0.04057	0	0	0	0	0	0	0.003888	0.008694	3.230680886	0.6645	0.6687
g__Acetoanaerobium	0	0	0	0	0.005184	0.008449	0.03629	0.03795	0	0	0	0	12.82733509	0.02505	0.1143
g__Rheinheimera	0	0	0.04147	0.03227	0	0	0	0	0	0	0	0	28.70908131	2.64E-05	0.006115
g__Klenkia	0.02333	0.0213	0.01037	0.01344	0	0	0	0	0.00648	0.01449	0	0	14.85490628	0.011	0.0583
g__Prevotella	0.0337	0.04614	0.00648	0.01449	0	0	0	0	0	0	0	0	7.804761905	0.1673	0.4344
g__Enhydrobacter	0	0	0	0	0	0	0	0	0.03629	0.07412	0.003888	0.008694	7.493847416	0.1864	0.4498
g__norank_f__Prolixibacteraceae	0	0	0	0	0.005184	0.01159	0.03499	0.04504	0	0	0	0	12.89751434	0.02436	0.1143
g__norank_f__Ethanoligenenaceae	0.03629	0.01344	0	0	0	0	0	0	0.002592	0.003549	0	0	24.36234818	0.0001849	0.009586
g__Bifidobacterium	0	0	0.03888	0.08337	0	0	0	0	0	0	0	0	10.34482759	0.06603	0.1857
g__Altererythrobacter	0	0	0.03888	0.08694	0	0	0	0	0	0	0	0	5	0.4159	0.4498
g__Skermanella	0	0	0.03759	0.07046	0	0	0	0	0	0	0	0	10.34482759	0.06603	0.1857
g__unclassified_f__Bacillaceae	0	0	0.03759	0.04405	0	0	0	0	0	0	0	0	16.05824446	0.00668	0.03815
g__Bryobacter	0.00648	0.01122	0.02722	0.04057	0	0	0	0	0.003888	0.008694	0	0	6.926332454	0.2262	0.4498
g__Desulfitobacterium	0	0	0	0	0.009073	0.0142	0.02722	0.02948	0	0	0	0	12.60909572	0.02733	0.1215
g__norank_f__norank_o__Elsterales	0.01426	0.03188	0.02203	0.02407	0	0	0	0	0	0	0	0	11.5667304	0.04123	0.1592
g__Noviherbaspirillum	0.01555	0.0169	0.02074	0.04637	0	0	0	0	0	0	0	0	11.55936306	0.04135	0.1592
g__norank_f__OCS116_clade	0	0	0.03629	0.08115	0	0	0	0	0	0	0	0	5	0.4159	0.4498
g__Family_XIII_AD3011_group	0	0	0.03629	0.08115	0	0	0	0	0	0	0	0	5	0.4159	0.4498
g__Desulfosporosinus	0	0	0.003888	0.008694	0.01166	0.02608	0.02074	0.02399	0	0	0	0	9.449128368	0.09244	0.2517
g__Rhodopila	0.0324	0.02551	0	0	0	0	0	0	0	0	0.003888	0.008694	18.83621964	0.002062	0.01973
g__unclassified_f__Flavobacteriaceae	0	0	0.03499	0.07825	0	0	0	0	0	0	0	0	5	0.4159	0.4498
g__unclassified_f__Myxococcaceae	0	0	0.0337	0.07535	0	0	0	0	0	0	0	0	5	0.4159	0.4498
g__Ellin6067	0	0	0.0337	0.06189	0	0	0	0	0	0	0	0	10.34482759	0.06603	0.1857
g__Taibaiella	0.01296	0.01212	0.01426	0.03188	0	0	0	0	0.00648	0.01449	0	0	12.71874145	0.02616	0.1178
g__Klebsiella	0	0	0	0	0.0337	0.07535	0	0	0	0	0	0	5	0.4159	0.4498
g__Nordella	0	0	0.0337	0.07535	0	0	0	0	0	0	0	0	5	0.4159	0.4498
g__Nakamurella	0	0	0.02463	0.0338	0	0	0.007777	0.01405	0	0	0	0	8.925350318	0.1121	0.2993
g__Actinomycetospora	0.02463	0.01856	0.003888	0.008694	0	0	0	0	0	0	0.003888	0.008694	15.25870556	0.009312	0.05013
g__Ruminococcus	0	0	0.0324	0.07245	0	0	0	0	0	0	0	0	5	0.4159	0.4498
g__Atopostipes	0	0	0.0324	0.05103	0	0	0	0	0	0	0	0	10.34482759	0.06603	0.1857
g__Empedobacter	0	0	0.0324	0.07245	0	0	0	0	0	0	0	0	5	0.4159	0.4498
g__norank_f__Ectothiorhodospiraceae	0	0	0.0324	0.07245	0	0	0	0	0	0	0	0	5	0.4159	0.4498
g__unclassified_f__Cyanobiaceae	0	0	0.0324	0.07245	0	0	0	0	0	0	0	0	5	0.4159	0.4498
g__Alishewanella	0	0	0.0324	0.07245	0	0	0	0	0	0	0	0	5	0.4159	0.4498
g__unclassified_c__Clostridia	0	0	0.01037	0.02319	0.002592	0.005796	0.01815	0.03706	0	0	0	0	5.545095541	0.353	0.4498
g__Candidatus_Solibacter	0	0	0.03111	0.04476	0	0	0	0	0	0	0	0	10.34482759	0.06603	0.1857
g__Ramlibacter	0	0	0.03111	0.06956	0	0	0	0	0	0	0	0	5	0.4159	0.4498
g__Arenimonas	0	0	0.03111	0.03649	0	0	0	0	0	0	0	0	16.05824446	0.00668	0.03815
g__Ilumatobacter	0	0	0.03111	0.06956	0	0	0	0	0	0	0	0	5	0.4159	0.4498
g__Arachidicoccus	0	0	0.03111	0.06956	0	0	0	0	0	0	0	0	5	0.4159	0.4498
g__Jatrophihabitans	0.02722	0.03088	0	0	0	0	0	0	0.003888	0.008694	0	0	17.96346357	0.002993	0.02484
g__norank_f__norank_o__norank_c__Alphaproteobacteria	0.009073	0.02029	0.02074	0.03155	0	0	0	0	0	0	0	0	7.493847416	0.1864	0.4498
g__Anaerostipes	0	0	0.02981	0.06666	0	0	0	0	0	0	0	0	5	0.4159	0.4498
g__Dongia	0	0	0.02981	0.06666	0	0	0	0	0	0	0	0	5	0.4159	0.4498
g__Halomonas	0	0	0.00648	0.00648	0	0	0	0	0	0	0.02333	0.05217	11.5667304	0.04123	0.1592
g__Hirschia	0	0	0.02981	0.01976	0	0	0	0	0	0	0	0	22.17973231	0.000484	0.009586
g__norank_f__Roseiflexaceae	0	0	0.02981	0.06666	0	0	0	0	0	0	0	0	5	0.4159	0.4498
g__Faecalibacterium	0.01296	0.02898	0.01685	0.03768	0	0	0	0	0	0	0	0	4.144827586	0.5288	0.5416
g__norank_f__Cryomorphaceae	0	0	0.02981	0.06666	0	0	0	0	0	0	0	0	5	0.4159	0.4498
g__Aurantivirga	0	0	0.02981	0.06666	0	0	0	0	0	0	0	0	5	0.4159	0.4498
g__norank_f__norank_o__norank_c__bacteriap25	0	0	0.02981	0.06666	0	0	0	0	0	0	0	0	5	0.4159	0.4498
g__Haliangium	0.003888	0.008694	0.02592	0.03751	0	0	0	0	0	0	0	0	12.44814815	0.02914	0.1255
g__norank_f__norank_o__norank_c__norank_p__SAR324_cladeMarine_group_B	0	0	0.02463	0.04499	0.003888	0.008694	0	0	0	0	0	0	7.647619048	0.1768	0.4498
g__Fusicatenibacter	0.001296	0.002898	0.02722	0.0507	0	0	0	0	0	0	0	0	7.798359311	0.1677	0.4344
g__unclassified_o__Acidobacteriales	0.009073	0.02029	0.01944	0.04347	0	0	0	0	0	0	0	0	4.144827586	0.5288	0.5416
g__norank_f__Caldilineaceae	0.009073	0.02029	0.01944	0.03108	0	0	0	0	0	0	0	0	7.493847416	0.1864	0.4498
g__Shewanella	0	0	0.02851	0.06376	0	0	0	0	0	0	0	0	5	0.4159	0.4498
g__Acidiphilium	0.01555	0.0169	0.01296	0.02898	0	0	0	0	0	0	0	0	11.55936306	0.04135	0.1592
g__norank_f__norank_o__norank_c__MB-A2-108	0	0	0.02851	0.06376	0	0	0	0	0	0	0	0	5	0.4159	0.4498
g__Cyanobium_PCC-6307	0	0	0.02851	0.06376	0	0	0	0	0	0	0	0	5	0.4159	0.4498
g__Anaerosporobacter	0	0	0.02851	0.06376	0	0	0	0	0	0	0	0	5	0.4159	0.4498
g__norank_f__norank_o__Kapabacteriales	0	0	0.02722	0.03088	0	0	0	0	0	0	0	0	16.05824446	0.00668	0.03815
g__Iamia	0	0	0.02722	0.0507	0	0	0	0	0	0	0	0	10.34482759	0.06603	0.1857
g__Segetibacter	0	0	0.02722	0.04771	0	0	0	0	0	0	0	0	10.34482759	0.06603	0.1857
g__Virgibacillus	0	0	0.02722	0.06086	0	0	0	0	0	0	0	0	5	0.4159	0.4498
g__Clostridium_sensu_stricto_8	0	0	0.02722	0.04771	0	0	0	0	0	0	0	0	10.34482759	0.06603	0.1857
g__Pectobacterium	0	0	0.02722	0.06086	0	0	0	0	0	0	0	0	5	0.4159	0.4498
g__Monoglobus	0	0	0.02333	0.05217	0	0	0.003888	0.008694	0	0	0	0	4.144827586	0.5288	0.5416
g__Phenylobacterium	0.005184	0.01159	0.02203	0.04927	0	0	0	0	0	0	0	0	4.144827586	0.5288	0.5416
g__Roseburia	0	0	0.02203	0.04927	0	0	0	0	0	0	0.005184	0.01159	4.144827586	0.5288	0.5416
g__Schlegelella	0.007777	0.01739	0.01037	0.02319	0	0	0	0	0.007777	0.01739	0	0	3.228571429	0.6648	0.6687
g__unclassified_f__Alcaligenaceae	0.02592	0.01889	0	0	0	0	0	0	0	0	0	0	22.1656051	0.000487	0.009586
g__Tissierella	0	0	0.02592	0.0449	0	0	0	0	0	0	0	0	10.34482759	0.06603	0.1857
g__Acidibacter	0	0	0.02592	0.03806	0	0	0	0	0	0	0	0	10.34482759	0.06603	0.1857
g__SZB85	0	0	0.02592	0.05796	0	0	0	0	0	0	0	0	5	0.4159	0.4498
g__Anaerolinea	0	0	0	0	0.00648	0.01449	0.01944	0.03367	0	0	0	0	7.493847416	0.1864	0.4498
g__Bauldia	0	0	0.02463	0.05506	0	0	0	0	0	0	0	0	5	0.4159	0.4498
g__Ensifer	0	0	0.02463	0.05506	0	0	0	0	0	0	0	0	5	0.4159	0.4498
g__norank_f__norank_o__S085	0	0	0.02463	0.05506	0	0	0	0	0	0	0	0	5	0.4159	0.4498
g__Denitratisoma	0	0	0.02463	0.0338	0	0	0	0	0	0	0	0	10.34482759	0.06603	0.1857
g__Intestinibacter	0	0	0.02463	0.05506	0	0	0	0	0	0	0	0	5	0.4159	0.4498
g__unclassified_c__Gammaproteobacteria	0	0	0.02463	0.04499	0	0	0	0	0	0	0	0	10.34482759	0.06603	0.1857
g__Vibrionimonas	0	0	0.02463	0.03561	0	0	0	0	0	0	0	0	10.34482759	0.06603	0.1857
g__OLB8	0	0	0.02463	0.04499	0	0	0	0	0	0	0	0	10.34482759	0.06603	0.1857
g__norank_f__Oscillospiraceae	0	0	0.01426	0.03188	0	0	0.01037	0.02319	0	0	0	0	4.144827586	0.5288	0.5416
g__Flexivirga	0.01426	0.02527	0.01037	0.01492	0	0	0	0	0	0	0	0	8.866242038	0.1145	0.3046
g__Leptolinea	0	0	0	0	0.003888	0.005796	0.02074	0.02648	0	0	0	0	12.47581837	0.02882	0.1255
g__Thiobacillus	0	0	0.02074	0.02354	0	0	0	0	0	0	0.003888	0.008694	12.41643312	0.02951	0.1263
g__unclassified_f__Acidobacteriaceae_Subgroup_1	0.01037	0.01177	0	0	0	0	0.001296	0.002898	0.01296	0.02898	0	0	9.272650475	0.09867	0.2677
g__Bordetella	0.02333	0.0169	0	0	0	0	0.001296	0.002898	0	0	0	0	18.83621964	0.002062	0.01973
g__Rhodobacter	0	0	0	0	0.005184	0.007099	0.01944	0.02425	0	0	0	0	12.3686378	0.03007	0.1263
g__Methyloversatilis	0	0	0.00648	0.01449	0.00648	0.009165	0.01166	0.01405	0	0	0	0	9.158869129	0.1029	0.278
g__Sulfurospirillum	0	0	0	0	0.009073	0.01263	0.01426	0.01739	0	0	0	0	12.26758184	0.0313	0.1291
g__Balneola	0	0	0.02333	0.05217	0	0	0	0	0	0	0	0	5	0.4159	0.4498
g__Leptolyngbya_EcFYyyy-00	0	0	0.02333	0.05217	0	0	0	0	0	0	0	0	5	0.4159	0.4498
g__unclassified_f__Blastocatellaceae	0	0	0.02333	0.05217	0	0	0	0	0	0	0	0	5	0.4159	0.4498
g__norank_f__norank_o__PLTA13	0	0	0.02333	0.03478	0	0	0	0	0	0	0	0	10.34482759	0.06603	0.1857
g__norank_f__norank_o__norank_c__Acidimicrobiia	0.003888	0.008694	0.01815	0.02648	0	0	0	0	0	0	0	0	7.798359311	0.1677	0.4344
g__Tepidimonas	0	0	0.01037	0.02319	0.007777	0.01739	0	0	0.003888	0.008694	0	0	3.230680886	0.6645	0.6687
g__norank_f__Christensenellaceae	0	0	0	0	0.005184	0.01159	0.01685	0.03094	0	0	0	0	7.493847416	0.1864	0.4498
g__Larkinella	0.02203	0.02407	0	0	0	0	0	0	0	0	0	0	16.07142857	0.006643	0.03815
g__Dorea	0	0	0.02203	0.03931	0	0	0	0	0	0	0	0	10.34482759	0.06603	0.1857
g__Truepera	0	0	0.02203	0.04927	0	0	0	0	0	0	0	0	5	0.4159	0.4498
g__norank_f__norank_o__Frankiales	0	0	0.02203	0.04927	0	0	0	0	0	0	0	0	5	0.4159	0.4498
g__unclassified_f__Solirubrobacteraceae	0	0	0.02203	0.03227	0	0	0	0	0	0	0	0	10.34482759	0.06603	0.1857
g__Chitinophaga	0	0	0.00648	0.01449	0	0	0	0	0.01555	0.03478	0	0	4.144827586	0.5288	0.5416
g__Tumebacillus	0	0	0.02203	0.03094	0	0	0	0	0	0	0	0	10.34482759	0.06603	0.1857
g__norank_f__norank_o__norank_c__norank_p__WPS-2	0	0	0.02203	0.03417	0	0	0	0	0	0	0	0	10.34482759	0.06603	0.1857
g__Sedimentibacter	0	0	0.003888	0.008694	0.002592	0.005796	0.01555	0.02178	0	0	0	0	9.609503696	0.08709	0.24
g__Ascidiaceihabitans	0	0	0.02074	0.04637	0	0	0	0	0	0	0	0	5	0.4159	0.4498
g__OLB13	0	0	0.02074	0.04637	0	0	0	0	0	0	0	0	5	0.4159	0.4498
g__Anaerosporomusa	0	0	0	0	0.01426	0.03188	0.00648	0.01122	0	0	0	0	7.227399508	0.2043	0.4498
g__OM75_clade	0	0	0.02074	0.04637	0	0	0	0	0	0	0	0	5	0.4159	0.4498
g__unclassified_f__Solimonadaceae	0.02074	0.02948	0	0	0	0	0	0	0	0	0	0	16.05824446	0.00668	0.03815
g__unclassified_o__Saccharimonadales	0	0	0.02074	0.02984	0	0	0	0	0	0	0	0	10.34482759	0.06603	0.1857
g__Flavisolibacter	0	0	0.02074	0.04637	0	0	0	0	0	0	0	0	5	0.4159	0.4498
g__Lysobacter	0	0	0.02074	0.04637	0	0	0	0	0	0	0	0	5	0.4159	0.4498
g__Lentimonas	0	0	0.02074	0.04637	0	0	0	0	0	0	0	0	5	0.4159	0.4498
g__unclassified_f__Christensenellaceae	0	0	0	0	0.007777	0.01739	0.01296	0.02551	0	0	0	0	7.493847416	0.1864	0.4498
g__Weissella	0.00648	0.01449	0.01296	0.01997	0	0	0	0	0	0	0.001296	0.002898	5.788917197	0.3273	0.4498
g__unclassified_f__Hungateiclostridiaceae	0	0	0	0	0.01555	0.03128	0.005184	0.01159	0	0	0	0	7.493847416	0.1864	0.4498
g__Paludibacter	0	0	0	0	0.005184	0.007099	0.01555	0.01867	0	0	0	0	12.3686378	0.03007	0.1263
g__Alloprevotella	0.01166	0.02608	0.003888	0.008694	0	0	0	0	0	0	0.005184	0.01159	3.230680886	0.6645	0.6687
g__norank_f__Ktedonobacteraceae	0.01426	0.03188	0.005184	0.01159	0	0	0	0	0	0	0	0	4.144827586	0.5288	0.5416
g__unclassified_f__Gracilibacteraceae	0	0	0	0	0.00648	0.00648	0.01296	0.01652	0	0	0	0	14.32412221	0.01368	0.06927
g__norank_f__Micropepsaceae	0	0	0.01944	0.02749	0	0	0	0	0	0	0	0	10.34482759	0.06603	0.1857
g__Leifsonia	0.01944	0.02149	0	0	0	0	0	0	0	0	0	0	16.05824446	0.00668	0.03815
g__Brevibacterium	0	0	0.01944	0.02898	0	0	0	0	0	0	0	0	10.34482759	0.06603	0.1857
g__norank_f__Anaerolineaceae	0	0	0.01944	0.04347	0	0	0	0	0	0	0	0	5	0.4159	0.4498
g__Aeribacillus	0	0	0	0	0	0	0	0	0	0	0.01944	0.04347	5	0.4159	0.4498
g__Friedmanniella	0.01555	0.009828	0.002592	0.005796	0	0	0	0	0	0	0.001296	0.002898	16.05116279	0.0067	0.03815
g__Phascolarctobacterium	0.01815	0.04057	0	0	0	0	0	0	0	0	0	0	5	0.4159	0.4498
g__Ileibacterium	0	0	0	0	0	0	0	0	0.01815	0.04057	0	0	5	0.4159	0.4498
g__OLB12	0	0	0.01815	0.03088	0	0	0	0	0	0	0	0	10.34482759	0.06603	0.1857
g__Fournierella	0	0	0.01815	0.04057	0	0	0	0	0	0	0	0	5	0.4159	0.4498
g__norank_f__norank_o__norank_c__norank_p__Marinimicrobia_SAR406_clade	0	0	0.01815	0.04057	0	0	0	0	0	0	0	0	5	0.4159	0.4498
g__norank_f__Erysipelotrichaceae	0	0	0.01815	0.04057	0	0	0	0	0	0	0	0	5	0.4159	0.4498
g__NS2b_marine_group	0	0	0.01815	0.04057	0	0	0	0	0	0	0	0	5	0.4159	0.4498
g__Pajaroellobacter	0	0	0.01815	0.0338	0	0	0	0	0	0	0	0	10.34482759	0.06603	0.1857
g__Oceanobacillus	0	0	0.01815	0.04057	0	0	0	0	0	0	0	0	5	0.4159	0.4498
g__norank_f__norank_o__IMCC26256	0	0	0.01815	0.04057	0	0	0	0	0	0	0	0	5	0.4159	0.4498
g__norank_f__S25-593	0	0	0.01815	0.04057	0	0	0	0	0	0	0	0	5	0.4159	0.4498
g__Modestobacter	0.007777	0.007099	0.01037	0.02319	0	0	0	0	0	0	0	0	11.58888889	0.04088	0.1592
g__NK4A214_group	0	0	0.009073	0.02029	0	0	0.009073	0.01263	0	0	0	0	7.227399508	0.2043	0.4498
g__Quadrisphaera	0.009073	0.01263	0.003888	0.008694	0	0	0	0	0.005184	0.01159	0	0	5.563265306	0.3511	0.4498
g__Zobellella	0	0	0	0	0	0	0	0	0.005184	0.01159	0.01296	0.01997	7.493847416	0.1864	0.4498
g__norank_f__norank_o__RF39	0.005184	0.01159	0.01296	0.02898	0	0	0	0	0	0	0	0	4.144827586	0.5288	0.5416
g__Marvinbryantia	0	0	0.01685	0.03768	0	0	0	0	0	0	0	0	5	0.4159	0.4498
g__SWB02	0	0	0.01685	0.02407	0	0	0	0	0	0	0	0	10.34482759	0.06603	0.1857
g__MND1	0	0	0.01685	0.03768	0	0	0	0	0	0	0	0	5	0.4159	0.4498
g__norank_f__norank_o__Rokubacteriales	0	0	0.01685	0.0281	0	0	0	0	0	0	0	0	10.34482759	0.06603	0.1857
g__Rubellimicrobium	0	0	0.01685	0.03768	0	0	0	0	0	0	0	0	5	0.4159	0.4498
g__norank_f__norank_o__Microtrichales	0	0	0.01685	0.03768	0	0	0	0	0	0	0	0	5	0.4159	0.4498
g__Mucilaginibacter	0.01296	0.01833	0.003888	0.008694	0	0	0	0	0	0	0	0	7.798359311	0.1677	0.4344
g__Chujaibacter	0.005184	0.01159	0.01166	0.02608	0	0	0	0	0	0	0	0	4.144827586	0.5288	0.5416
g__Granulicella	0.005184	0.01159	0.01037	0.02319	0	0	0	0	0	0	0	0	4.144827586	0.5288	0.5416
g__Erysipelotrichaceae_UCG-003	0.005184	0.01159	0.01037	0.02319	0	0	0	0	0	0	0	0	4.144827586	0.5288	0.5416
g__Luteolibacter	0.007777	0.01739	0.007777	0.01739	0	0	0	0	0	0	0	0	4.142857143	0.529	0.5416
g__Leptonema	0	0	0	0	0.007777	0.01739	0.007777	0.01159	0	0	0	0	7.227399508	0.2043	0.4498
g__Cutibacterium	0.01296	0.02898	0	0	0.002592	0.005796	0	0	0	0	0	0	4.144827586	0.5288	0.5416
g__norank_f__Caulobacteraceae	0.002592	0.005796	0.01296	0.02551	0	0	0	0	0	0	0	0	7.493847416	0.1864	0.4498
g__P3OB-42	0.005184	0.01159	0	0	0	0	0	0	0.005184	0.01159	0.005184	0.01159	3.222222222	0.6658	0.6687
g__Prevotellaceae_UCG-001	0.005184	0.01159	0.00648	0.01449	0.003888	0.008694	0	0	0	0	0	0	3.230680886	0.6645	0.6687
g__Brachybacterium	0	0	0.01555	0.01492	0	0	0	0	0	0	0	0	16.05824446	0.00668	0.03815
g__Gracilimonas	0.01555	0.03478	0	0	0	0	0	0	0	0	0	0	5	0.4159	0.4498
g__norank_f__norank_o__norank_c__TK10	0	0	0.01555	0.03478	0	0	0	0	0	0	0	0	5	0.4159	0.4498
g__Saccharopolyspora	0	0	0.01555	0.03478	0	0	0	0	0	0	0	0	5	0.4159	0.4498
g__unclassified_c__Cyanobacteriia	0	0	0.01555	0.03478	0	0	0	0	0	0	0	0	5	0.4159	0.4498
g__norank_f__norank_o__Run-SP154	0	0	0.01555	0.02535	0	0	0	0	0	0	0	0	10.34482759	0.06603	0.1857
g__norank_f__Blastocatellaceae	0	0	0.01555	0.03478	0	0	0	0	0	0	0	0	5	0.4159	0.4498
g__Amaricoccus	0	0	0.01555	0.02535	0	0	0	0	0	0	0	0	10.34482759	0.06603	0.1857
g__unclassified_f__Oscillospiraceae	0	0	0	0	0.003888	0.008694	0.01166	0.01966	0	0	0	0	7.493847416	0.1864	0.4498
g__norank_f__norank_o__11-24	0.003888	0.008694	0.01166	0.02608	0	0	0	0	0	0	0	0	4.144827586	0.5288	0.5416
g__Fonticella	0	0	0.01426	0.03188	0	0	0	0	0	0	0	0	5	0.4159	0.4498
g__Pelomonas	0	0	0.01426	0.02264	0	0	0	0	0	0	0	0	10.34482759	0.06603	0.1857
g__UCG-001	0	0	0.01426	0.03188	0	0	0	0	0	0	0	0	5	0.4159	0.4498
g__CL500-29_marine_group	0	0	0.01426	0.03188	0	0	0	0	0	0	0	0	5	0.4159	0.4498
g__norank_f__norank_o__PeM15	0	0	0.01426	0.02264	0	0	0	0	0	0	0	0	10.34482759	0.06603	0.1857
g__OM43_clade	0	0	0.01426	0.03188	0	0	0	0	0	0	0	0	5	0.4159	0.4498
g__Cellvibrio	0	0	0.01426	0.0284	0	0	0	0	0	0	0	0	10.34482759	0.06603	0.1857
g__norank_f__Magnetospiraceae	0	0	0.01426	0.03188	0	0	0	0	0	0	0	0	5	0.4159	0.4498
g__norank_f__AKYG1722	0	0	0.01426	0.03188	0	0	0	0	0	0	0	0	5	0.4159	0.4498
g__norank_f__norank_o__norank_c__norank_p__Sva0485	0	0	0.01426	0.03188	0	0	0	0	0	0	0	0	5	0.4159	0.4498
g__Petrimonas	0	0	0.01426	0.03188	0	0	0	0	0	0	0	0	5	0.4159	0.4498
g__Trichocoleus_SAG_26.92	0	0	0.01426	0.03188	0	0	0	0	0	0	0	0	5	0.4159	0.4498
g__norank_f__norank_o__Azospirillales	0	0	0.01426	0.03188	0	0	0	0	0	0	0	0	5	0.4159	0.4498
g__norank_f__norank_o__C10-SB1A	0	0	0.01426	0.03188	0	0	0	0	0	0	0	0	5	0.4159	0.4498
g__Edaphobaculum	0	0	0.01037	0.02319	0.001296	0.002898	0.002592	0.005796	0	0	0	0	3.230680886	0.6645	0.6687
g__Kaistia	0.007777	0.01065	0	0	0	0	0	0	0	0	0.00648	0.01449	7.233333333	0.2039	0.4498
g__Ruminococcus_torques_group	0	0	0.007777	0.01739	0	0	0	0	0	0	0.00648	0.01449	4.144827586	0.5288	0.5416
g__norank_f__Rhodothermaceae	0	0	0.003888	0.008694	0	0	0	0	0.009073	0.02029	0	0	4.144827586	0.5288	0.5416
g__SUP05_cluster	0	0	0.01296	0.02898	0	0	0	0	0	0	0	0	5	0.4159	0.4498
g__unclassified_f__Planococcaceae	0	0	0.01296	0.02898	0	0	0	0	0	0	0	0	5	0.4159	0.4498
g__Soehngenia	0	0	0.01296	0.02898	0	0	0	0	0	0	0	0	5	0.4159	0.4498
g__Reyranella	0	0	0.01296	0.02898	0	0	0	0	0	0	0	0	5	0.4159	0.4498
g__norank_f__norank_o__norank_c__OLB14	0	0	0.01296	0.01997	0	0	0	0	0	0	0	0	10.34482759	0.06603	0.1857
g__norank_f__Saprospiraceae	0	0	0.01296	0.02898	0	0	0	0	0	0	0	0	5	0.4159	0.4498
g__norank_f__norank_o__UBA10353_marine_group	0	0	0.01296	0.02898	0	0	0	0	0	0	0	0	5	0.4159	0.4498
g__Luminiphilus	0	0	0.01296	0.02898	0	0	0	0	0	0	0	0	5	0.4159	0.4498
g__Aequorivita	0	0	0.01296	0.02898	0	0	0	0	0	0	0	0	5	0.4159	0.4498
g__norank_f__Chitinophagaceae	0	0	0.01296	0.01833	0	0	0	0	0	0	0	0	10.34482759	0.06603	0.1857
g__Lachnospiraceae_NK3A20_group	0.01296	0.02898	0	0	0	0	0	0	0	0	0	0	5	0.4159	0.4498
g__Ruminofilibacter	0.01296	0.02898	0	0	0	0	0	0	0	0	0	0	5	0.4159	0.4498
g__CL500-3	0	0	0.01296	0.01833	0	0	0	0	0	0	0	0	10.34482759	0.06603	0.1857
g__Rhodoplanes	0	0	0.01296	0.02898	0	0	0	0	0	0	0	0	5	0.4159	0.4498
g__norank_f__SR-FBR-L83	0	0	0	0	0	0	0.01296	0.01833	0	0	0	0	10.34482759	0.06603	0.1857
g__Ignavibacterium	0	0	0	0	0.00648	0.009165	0.00648	0.01449	0	0	0	0	7.227399508	0.2043	0.4498
g__norank_f__Gemmataceae	0.01296	0.02898	0	0	0	0	0	0	0	0	0	0	5	0.4159	0.4498
g__Ruminococcus_gnavus_group	0	0	0.01296	0.02898	0	0	0	0	0	0	0	0	5	0.4159	0.4498
g__norank_f__norank_o__norank_c__norank_p__NB1-j	0.00648	0.01449	0.00648	0.01449	0	0	0	0	0	0	0	0	4.142857143	0.529	0.5416
g__Sporacetigenium	0.001296	0.002898	0.01037	0.02319	0	0	0	0	0	0	0	0	4.144827586	0.5288	0.5416
g__norank_f__Acetobacteraceae	0.003888	0.008694	0.007777	0.01065	0	0	0	0	0	0	0	0	7.518518519	0.1848	0.4498
g__Geodermatophilus	0.005184	0.01159	0.00648	0.01449	0	0	0	0	0	0	0	0	4.144827586	0.5288	0.5416
g__norank_f__Hydrogenedensaceae	0	0	0.005184	0.01159	0.002592	0.005796	0.003888	0.008694	0	0	0	0	3.230680886	0.6645	0.6687
g__norank_f__Myxococcaceae	0	0	0	0	0.005184	0.01159	0.00648	0.01122	0	0	0	0	7.361904762	0.1951	0.4498
g__norank_f__Eubacterium_coprostanoligenes_group	0	0	0.01166	0.02608	0	0	0	0	0	0	0	0	5	0.4159	0.4498
g__Kribbella	0	0	0.01166	0.02608	0	0	0	0	0	0	0	0	5	0.4159	0.4498
g__Psychroglaciecola	0.01166	0.01405	0	0	0	0	0	0	0	0	0	0	16.05824446	0.00668	0.03815
g__Pseudolabrys	0	0	0.01166	0.02608	0	0	0	0	0	0	0	0	5	0.4159	0.4498
g__Jeotgalicoccus	0	0	0.01166	0.01614	0	0	0	0	0	0	0	0	10.34482759	0.06603	0.1857
g__Niabella	0.01166	0.008449	0	0	0	0	0	0	0	0	0	0	22.17973231	0.000484	0.009586
g__norank_f__norank_o__norank_c__SJA-28	0	0	0.01166	0.01614	0	0	0	0	0	0	0	0	10.34482759	0.06603	0.1857
g__UCG-002	0	0	0.01166	0.02608	0	0	0	0	0	0	0	0	5	0.4159	0.4498
g__Stigmatella	0	0	0	0	0	0	0	0	0	0	0.01166	0.02608	5	0.4159	0.4498
g__Kocuria	0.01166	0.01159	0	0	0	0	0	0	0	0	0	0	16.05824446	0.00668	0.03815
g__Thiothrix	0	0	0.01166	0.01739	0	0	0	0	0	0	0	0	10.34482759	0.06603	0.1857
g__Arboricoccus	0.01166	0.01159	0	0	0	0	0	0	0	0	0	0	16.05824446	0.00668	0.03815
g__OLB17	0	0	0.01166	0.02608	0	0	0	0	0	0	0	0	5	0.4159	0.4498
g__norank_f__env.OPS_17	0	0	0.01166	0.01739	0	0	0	0	0	0	0	0	10.34482759	0.06603	0.1857
g__Vulcaniibacterium	0	0	0	0	0	0	0	0	0.01166	0.02608	0	0	5	0.4159	0.4498
g__Candidatus_Competibacter	0	0	0.01166	0.02608	0	0	0	0	0	0	0	0	5	0.4159	0.4498
g__Subgroup_10	0	0	0.01166	0.02608	0	0	0	0	0	0	0	0	5	0.4159	0.4498
g__norank_f__MSB-3C8	0	0	0	0	0	0	0.01166	0.01966	0	0	0	0	10.34482759	0.06603	0.1857
g__norank_f__Clade_II	0	0	0.01166	0.02608	0	0	0	0	0	0	0	0	5	0.4159	0.4498
g__norank_f__Coleofasciculaceae	0	0	0.01166	0.02608	0	0	0	0	0	0	0	0	5	0.4159	0.4498
g__Dubosiella	0.01166	0.02608	0	0	0	0	0	0	0	0	0	0	5	0.4159	0.4498
g__Propionibacterium	0	0	0	0	0.01166	0.02608	0	0	0	0	0	0	5	0.4159	0.4498
g__norank_f__norank_o__CCD24	0	0	0.01166	0.02608	0	0	0	0	0	0	0	0	5	0.4159	0.4498
g__Sporocytophaga	0.01037	0.01492	0	0	0	0	0	0	0	0	0	0	10.34482759	0.06603	0.1857
g__Veillonella	0	0	0.01037	0.02319	0	0	0	0	0	0	0	0	5	0.4159	0.4498
g__Adlercreutzia	0	0	0.01037	0.02319	0	0	0	0	0	0	0	0	5	0.4159	0.4498
g__Ornatilinea	0	0	0	0	0	0	0.01037	0.01492	0	0	0	0	10.34482759	0.06603	0.1857
g__Planktomarina	0	0	0.01037	0.02319	0	0	0	0	0	0	0	0	5	0.4159	0.4498
g__CAG-352	0	0	0.01037	0.01492	0	0	0	0	0	0	0	0	10.34482759	0.06603	0.1857
g__norank_f__Thiotrichaceae	0	0	0.01037	0.02319	0	0	0	0	0	0	0	0	5	0.4159	0.4498
g__Agathobacter	0	0	0	0	0	0	0	0	0	0	0.01037	0.02319	5	0.4159	0.4498
g__unclassified_o__Polyangiales	0	0	0.01037	0.02319	0	0	0	0	0	0	0	0	5	0.4159	0.4498
g__norank_f__norank_o__Actinomarinales	0	0	0.01037	0.02319	0	0	0	0	0	0	0	0	5	0.4159	0.4498
g__norank_f__Entotheonellaceae	0	0	0.01037	0.02319	0	0	0	0	0	0	0	0	5	0.4159	0.4498
g__Agromyces	0	0	0.01037	0.02319	0	0	0	0	0	0	0	0	5	0.4159	0.4498
g__Rahnella1	0	0	0.01037	0.02319	0	0	0	0	0	0	0	0	5	0.4159	0.4498
g__Adhaeribacter	0	0	0.01037	0.01492	0	0	0	0	0	0	0	0	10.34482759	0.06603	0.1857
g__norank_f__KD3-93	0	0	0.01037	0.02319	0	0	0	0	0	0	0	0	5	0.4159	0.4498
g__norank_f__Legionellaceae	0	0	0.01037	0.02319	0	0	0	0	0	0	0	0	5	0.4159	0.4498
g__norank_f__Stappiaceae	0	0	0.01037	0.02319	0	0	0	0	0	0	0	0	5	0.4159	0.4498
g__norank_f__norank_o__norank_c__norank_p__Firmicutes	0	0	0	0	0.01037	0.02319	0	0	0	0	0	0	5	0.4159	0.4498
g__Pelolinea	0	0	0	0	0.007777	0.01739	0.002592	0.005796	0	0	0	0	4.144827586	0.5288	0.5416
g__Rikenellaceae_RC9_gut_group	0.00648	0.01449	0.003888	0.008694	0	0	0	0	0	0	0	0	4.144827586	0.5288	0.5416
g__Oscillibacter	0	0	0	0	0.003888	0.008694	0.00648	0.009165	0	0	0	0	7.361904762	0.1951	0.4498
g__unclassified_c__Alphaproteobacteria	0.003888	0.008694	0	0	0	0	0.00648	0.01449	0	0	0	0	4.144827586	0.5288	0.5416
g__Nocardiopsis	0.003888	0.008694	0.00648	0.01449	0	0	0	0	0	0	0	0	4.144827586	0.5288	0.5416
g__Amphibacillus	0	0	0.009073	0.02029	0	0	0	0	0	0	0	0	5	0.4159	0.4498
g__Kouleothrix	0	0	0.009073	0.02029	0	0	0	0	0	0	0	0	5	0.4159	0.4498
g__norank_f__norank_o__1-20	0	0	0.009073	0.02029	0	0	0	0	0	0	0	0	5	0.4159	0.4498
g__norank_f__norank_o__norank_c__norank_p__Zixibacteria	0	0	0.009073	0.02029	0	0	0	0	0	0	0	0	5	0.4159	0.4498
g__norank_f__Bacteroidales_RF16_group	0	0	0.009073	0.02029	0	0	0	0	0	0	0	0	5	0.4159	0.4498
g__UBA1819	0	0	0.009073	0.02029	0	0	0	0	0	0	0	0	5	0.4159	0.4498
g__Alcaligenes	0	0	0.009073	0.02029	0	0	0	0	0	0	0	0	5	0.4159	0.4498
g__unclassified_c__Bacteroidia	0	0	0.009073	0.009828	0	0	0	0	0	0	0	0	16.07142857	0.006643	0.03815
g__norank_f__norank_o__OM182_clade	0	0	0.009073	0.02029	0	0	0	0	0	0	0	0	5	0.4159	0.4498
g__UTBCD1	0	0	0.009073	0.02029	0	0	0	0	0	0	0	0	5	0.4159	0.4498
g__norank_f__norank_o__Rhizobiales	0	0	0.009073	0.02029	0	0	0	0	0	0	0	0	5	0.4159	0.4498
g__Catenibacterium	0.009073	0.02029	0	0	0	0	0	0	0	0	0	0	5	0.4159	0.4498
g__norank_f__norank_o__Babeliales	0	0	0.009073	0.02029	0	0	0	0	0	0	0	0	5	0.4159	0.4498
g__unclassified_f__Erysipelotrichaceae	0	0	0.009073	0.02029	0	0	0	0	0	0	0	0	5	0.4159	0.4498
g__norank_f__Rhodocyclaceae	0	0	0.009073	0.02029	0	0	0	0	0	0	0	0	5	0.4159	0.4498
g__Polycyclovorans	0	0	0.009073	0.02029	0	0	0	0	0	0	0	0	5	0.4159	0.4498
g__Cetobacterium	0	0	0.009073	0.02029	0	0	0	0	0	0	0	0	5	0.4159	0.4498
g__Ideonella	0	0	0.009073	0.02029	0	0	0	0	0	0	0	0	5	0.4159	0.4498
g__Phreatobacter	0	0	0.009073	0.02029	0	0	0	0	0	0	0	0	5	0.4159	0.4498
g__Urania-1B-19_marine_sediment_group	0	0	0.009073	0.02029	0	0	0	0	0	0	0	0	5	0.4159	0.4498
g__Rudaea	0.009073	0.009828	0	0	0	0	0	0	0	0	0	0	16.07142857	0.006643	0.03815
g__Streptosporangium	0	0	0.009073	0.02029	0	0	0	0	0	0	0	0	5	0.4159	0.4498
g__Salinicoccus	0	0	0.009073	0.02029	0	0	0	0	0	0	0	0	5	0.4159	0.4498
g__Litoricola	0	0	0.009073	0.02029	0	0	0	0	0	0	0	0	5	0.4159	0.4498
g__norank_f__norank_o__DS-100	0	0	0.009073	0.02029	0	0	0	0	0	0	0	0	5	0.4159	0.4498
g__norank_f__norank_o__Chitinophagales	0	0	0.009073	0.02029	0	0	0	0	0	0	0	0	5	0.4159	0.4498
g__Robbsia	0	0	0.005184	0.01159	0	0	0	0	0	0	0.003888	0.008694	4.144827586	0.5288	0.5416
g__unclassified_p__Proteobacteria	0	0	0	0	0	0	0	0	0	0	0.007777	0.01739	5	0.4159	0.4498
g__unclassified_f__Sphingobacteriaceae	0	0	0.007777	0.01739	0	0	0	0	0	0	0	0	5	0.4159	0.4498
g__Pontibacter	0	0	0.007777	0.01739	0	0	0	0	0	0	0	0	5	0.4159	0.4498
g__Falsirhodobacter	0	0	0.007777	0.01159	0	0	0	0	0	0	0	0	10.34482759	0.06603	0.1857
g__norank_f__norank_o__WD260	0	0	0.007777	0.01739	0	0	0	0	0	0	0	0	5	0.4159	0.4498
g__Oceanisphaera	0	0	0.007777	0.01739	0	0	0	0	0	0	0	0	5	0.4159	0.4498
g__TM7	0	0	0.007777	0.01739	0	0	0	0	0	0	0	0	5	0.4159	0.4498
g__Ureibacillus	0	0	0.007777	0.01739	0	0	0	0	0	0	0	0	5	0.4159	0.4498
g__Actinomadura	0	0	0.007777	0.01739	0	0	0	0	0	0	0	0	5	0.4159	0.4498
g__norank_f__KF-JG30-B3	0	0	0.007777	0.01739	0	0	0	0	0	0	0	0	5	0.4159	0.4498
g__norank_f__PS1_clade	0	0	0.007777	0.01739	0	0	0	0	0	0	0	0	5	0.4159	0.4498
g__norank_f__NS11-12_marine_group	0	0	0.007777	0.01739	0	0	0	0	0	0	0	0	5	0.4159	0.4498
g__Sva0996_marine_group	0	0	0.007777	0.01739	0	0	0	0	0	0	0	0	5	0.4159	0.4498
g__UCG-009	0.007777	0.01739	0	0	0	0	0	0	0	0	0	0	5	0.4159	0.4498
g__Cnuibacter	0	0	0.007777	0.01739	0	0	0	0	0	0	0	0	5	0.4159	0.4498
g__norank_f__Sporomusaceae	0	0	0	0	0	0	0.007777	0.01159	0	0	0	0	10.34482759	0.06603	0.1857
g__norank_f__norank_o__norank_c__Chitinivibrionia	0	0	0.007777	0.01739	0	0	0	0	0	0	0	0	5	0.4159	0.4498
g__Alicyclobacillus	0.007777	0.01065	0	0	0	0	0	0	0	0	0	0	10.35714286	0.06573	0.1857
g__Ulvibacter	0	0	0.007777	0.01739	0	0	0	0	0	0	0	0	5	0.4159	0.4498
g__Allobaculum	0	0	0.007777	0.01739	0	0	0	0	0	0	0	0	5	0.4159	0.4498
g__Ferruginibacter	0	0	0.007777	0.01739	0	0	0	0	0	0	0	0	5	0.4159	0.4498
g__norank_f__F082	0	0	0.007777	0.01739	0	0	0	0	0	0	0	0	5	0.4159	0.4498
g__Pseudoflavitalea	0	0	0.007777	0.01739	0	0	0	0	0	0	0	0	5	0.4159	0.4498
g__norank_f__Geminicoccaceae	0	0	0.007777	0.01739	0	0	0	0	0	0	0	0	5	0.4159	0.4498
g__Prochlorococcus_MIT9313	0	0	0.007777	0.01739	0	0	0	0	0	0	0	0	5	0.4159	0.4498
g__Rhizorhapis	0	0	0.007777	0.01739	0	0	0	0	0	0	0	0	5	0.4159	0.4498
g__Clostridium_sensu_stricto_12	0	0	0.007777	0.01065	0	0	0	0	0	0	0	0	10.35714286	0.06573	0.1857
g__Microbispora	0	0	0.007777	0.01739	0	0	0	0	0	0	0	0	5	0.4159	0.4498
g__norank_f__norank_o__KIST-JJY010	0	0	0.007777	0.01739	0	0	0	0	0	0	0	0	5	0.4159	0.4498
g__norank_f__SC-I-84	0	0	0.007777	0.01739	0	0	0	0	0	0	0	0	5	0.4159	0.4498
g__norank_f__UCG-010	0	0	0	0	0.001296	0.002898	0.00648	0.007937	0	0	0	0	12.44814815	0.02914	0.1255
g__RBG-16-49-21	0	0	0	0	0.002592	0.005796	0.005184	0.008449	0	0	0	0	7.493847416	0.1864	0.4498
g__Sphingopyxis	0	0	0.00648	0.009165	0	0	0	0	0.001296	0.002898	0	0	7.798359311	0.1677	0.4344
g__norank_f__JG30-KF-AS9	0.003888	0.008694	0.003888	0.008694	0	0	0	0	0	0	0	0	4.142857143	0.529	0.5416
g__Chthonobacter	0.00648	0.01449	0	0	0	0	0	0	0	0	0	0	5	0.4159	0.4498
g__norank_f__norank_o__norank_c__DG-56	0	0	0.00648	0.01449	0	0	0	0	0	0	0	0	5	0.4159	0.4498
g__unclassified_f__Spirochaetaceae	0	0	0.00648	0.01449	0	0	0	0	0	0	0	0	5	0.4159	0.4498
g__Marinobacter	0	0	0	0	0	0	0	0	0.00648	0.01449	0	0	5	0.4159	0.4498
g__Leptolyngbya_Es-Yyy1000	0	0	0.00648	0.01449	0	0	0	0	0	0	0	0	5	0.4159	0.4498
g__JdFR-76	0	0	0.00648	0.01449	0	0	0	0	0	0	0	0	5	0.4159	0.4498
g__unclassified_o__Gaiellales	0	0	0.00648	0.01449	0	0	0	0	0	0	0	0	5	0.4159	0.4498
g__Xanthomonas	0	0	0.00648	0.01449	0	0	0	0	0	0	0	0	5	0.4159	0.4498
g__Azospirillum	0	0	0	0	0	0	0.003888	0.003549	0.002592	0.005796	0	0	11.58888889	0.04088	0.1592
g__Aurantisolimonas	0.00648	0.01449	0	0	0	0	0	0	0	0	0	0	5	0.4159	0.4498
g__Pseudogracilibacillus	0	0	0.00648	0.01449	0	0	0	0	0	0	0	0	5	0.4159	0.4498
g__OM27_clade	0	0	0.00648	0.01449	0	0	0	0	0	0	0	0	5	0.4159	0.4498
g__Actinoallomurus	0	0	0.00648	0.01449	0	0	0	0	0	0	0	0	5	0.4159	0.4498
g__Senegalimassilia	0	0	0.00648	0.01449	0	0	0	0	0	0	0	0	5	0.4159	0.4498
g__Megasphaera	0	0	0.00648	0.01449	0	0	0	0	0	0	0	0	5	0.4159	0.4498
g__Hydrocarboniphaga	0.00648	0.009165	0	0	0	0	0	0	0	0	0	0	10.34482759	0.06603	0.1857
g__Rodentibacter	0	0	0.00648	0.01449	0	0	0	0	0	0	0	0	5	0.4159	0.4498
g__Lachnospiraceae_UCG-006	0	0	0.00648	0.01449	0	0	0	0	0	0	0	0	5	0.4159	0.4498
g__Blastocatella	0	0	0.00648	0.01449	0	0	0	0	0	0	0	0	5	0.4159	0.4498
g__Aquabacterium	0	0	0.00648	0.01449	0	0	0	0	0	0	0	0	5	0.4159	0.4498
g__Thauera	0	0	0	0	0.00648	0.01449	0	0	0	0	0	0	5	0.4159	0.4498
g__Hydrogenispora	0	0	0.00648	0.01449	0	0	0	0	0	0	0	0	5	0.4159	0.4498
g__IMCC26207	0	0	0.00648	0.01449	0	0	0	0	0	0	0	0	5	0.4159	0.4498
g__Vicinamibacter	0	0	0.00648	0.01449	0	0	0	0	0	0	0	0	5	0.4159	0.4498
g__Megamonas	0.00648	0.01449	0	0	0	0	0	0	0	0	0	0	5	0.4159	0.4498
g__Tychonema_CCAP_1459-11B	0	0	0.00648	0.01449	0	0	0	0	0	0	0	0	5	0.4159	0.4498
g__Kroppenstedtia	0	0	0.00648	0.01449	0	0	0	0	0	0	0	0	5	0.4159	0.4498
g__Paludicola	0	0	0.00648	0.01449	0	0	0	0	0	0	0	0	5	0.4159	0.4498
g__Frateuria	0.00648	0.009165	0	0	0	0	0	0	0	0	0	0	10.34482759	0.06603	0.1857
g__Tahibacter	0	0	0.00648	0.01449	0	0	0	0	0	0	0	0	5	0.4159	0.4498
g__Acidaminococcus	0.00648	0.01449	0	0	0	0	0	0	0	0	0	0	5	0.4159	0.4498
g__norank_f__Synergistaceae	0	0	0.00648	0.01449	0	0	0	0	0	0	0	0	5	0.4159	0.4498
g__Nannocystis	0	0	0.00648	0.01449	0	0	0	0	0	0	0	0	5	0.4159	0.4498
g__unclassified_f__Nannocystaceae	0	0	0.00648	0.01449	0	0	0	0	0	0	0	0	5	0.4159	0.4498
g__Neisseria	0	0	0.005184	0.01159	0	0	0	0	0	0	0	0	5	0.4159	0.4498
g__Endomicrobium	0	0	0.005184	0.01159	0	0	0	0	0	0	0	0	5	0.4159	0.4498
g__Collinsella	0	0	0.005184	0.01159	0	0	0	0	0	0	0	0	5	0.4159	0.4498
g__norank_f__norank_o__B12-WMSP1	0.005184	0.01159	0	0	0	0	0	0	0	0	0	0	5	0.4159	0.4498
g__Paenalcaligenes	0	0	0.005184	0.01159	0	0	0	0	0	0	0	0	5	0.4159	0.4498
g__Vagococcus	0	0	0.005184	0.01159	0	0	0	0	0	0	0	0	5	0.4159	0.4498
g__Halocella	0	0	0.005184	0.01159	0	0	0	0	0	0	0	0	5	0.4159	0.4498
g__Eubacterium_nodatum_group	0	0	0.005184	0.01159	0	0	0	0	0	0	0	0	5	0.4159	0.4498
g__unclassified_c__Anaerolineae	0	0	0.005184	0.01159	0	0	0	0	0	0	0	0	5	0.4159	0.4498
g__unclassified_f__Desulfosarcinaceae	0	0	0.005184	0.01159	0	0	0	0	0	0	0	0	5	0.4159	0.4498
g__Lampropedia	0	0	0.005184	0.01159	0	0	0	0	0	0	0	0	5	0.4159	0.4498
g__unclassified_f__Streptosporangiaceae	0	0	0.005184	0.01159	0	0	0	0	0	0	0	0	5	0.4159	0.4498
g__Gryllotalpicola	0	0	0	0	0	0	0	0	0.005184	0.01159	0	0	5	0.4159	0.4498
g__Arsenicicoccus	0.005184	0.008449	0	0	0	0	0	0	0	0	0	0	10.34482759	0.06603	0.1857
g__norank_f__Xanthomonadaceae	0	0	0.005184	0.01159	0	0	0	0	0	0	0	0	5	0.4159	0.4498
g__Lawsonella	0.005184	0.01159	0	0	0	0	0	0	0	0	0	0	5	0.4159	0.4498
g__Parasegetibacter	0	0	0.005184	0.01159	0	0	0	0	0	0	0	0	5	0.4159	0.4498
g__norank_f__Eggerthellaceae	0	0	0.005184	0.01159	0	0	0	0	0	0	0	0	5	0.4159	0.4498
g__norank_f__Fimbriimonadaceae	0	0	0.005184	0.01159	0	0	0	0	0	0	0	0	5	0.4159	0.4498
g__norank_f__Marinilabiliaceae	0.005184	0.01159	0	0	0	0	0	0	0	0	0	0	5	0.4159	0.4498
g__Hydrogenophilus	0	0	0.002592	0.005796	0.001296	0.002898	0	0	0	0	0.001296	0.002898	3.228571429	0.6648	0.6687
g__unclassified_f__Streptomycetaceae	0	0	0.005184	0.01159	0	0	0	0	0	0	0	0	5	0.4159	0.4498
g__norank_f__norank_o__SJA-15	0	0	0.005184	0.01159	0	0	0	0	0	0	0	0	5	0.4159	0.4498
g__Occallatibacter	0	0	0.005184	0.01159	0	0	0	0	0	0	0	0	5	0.4159	0.4498
g__SCGC_AAA164-E04	0	0	0.005184	0.01159	0	0	0	0	0	0	0	0	5	0.4159	0.4498
g__norank_f__norank_o__Syntrophales	0	0	0.005184	0.01159	0	0	0	0	0	0	0	0	5	0.4159	0.4498
g__Rubrobacter	0.005184	0.01159	0	0	0	0	0	0	0	0	0	0	5	0.4159	0.4498
g__unclassified_c__Actinobacteria	0.005184	0.01159	0	0	0	0	0	0	0	0	0	0	5	0.4159	0.4498
g__Defluviimonas	0	0	0.005184	0.01159	0	0	0	0	0	0	0	0	5	0.4159	0.4498
g__Saccharibacillus	0	0	0.005184	0.01159	0	0	0	0	0	0	0	0	5	0.4159	0.4498
g__Parabacteroides	0	0	0.005184	0.01159	0	0	0	0	0	0	0	0	5	0.4159	0.4498
g__unclassified_f__Micromonosporaceae	0	0	0.005184	0.01159	0	0	0	0	0	0	0	0	5	0.4159	0.4498
g__DMER64	0	0	0.005184	0.01159	0	0	0	0	0	0	0	0	5	0.4159	0.4498
g__alphaI_cluster	0	0	0.005184	0.01159	0	0	0	0	0	0	0	0	5	0.4159	0.4498
g__Acholeplasma	0	0	0.005184	0.01159	0	0	0	0	0	0	0	0	5	0.4159	0.4498
g__norank_f__norank_o__RBG-13-54-9	0	0	0.005184	0.01159	0	0	0	0	0	0	0	0	5	0.4159	0.4498
g__norank_f__norank_o__Xanthomonadales	0	0	0.005184	0.01159	0	0	0	0	0	0	0	0	5	0.4159	0.4498
g__Myroides	0	0	0.005184	0.01159	0	0	0	0	0	0	0	0	5	0.4159	0.4498
g__Helicobacter	0	0	0.005184	0.01159	0	0	0	0	0	0	0	0	5	0.4159	0.4498
g__Erysipelotrichaceae_UCG-009	0.005184	0.01159	0	0	0	0	0	0	0	0	0	0	5	0.4159	0.4498
g__Solobacterium	0	0	0.005184	0.01159	0	0	0	0	0	0	0	0	5	0.4159	0.4498
g__Lachnospiraceae_UCG-010	0	0	0.005184	0.01159	0	0	0	0	0	0	0	0	5	0.4159	0.4498
g__Limnobacter	0.005184	0.01159	0	0	0	0	0	0	0	0	0	0	5	0.4159	0.4498
g__Gluconacetobacter	0	0	0	0	0	0	0	0	0	0	0.005184	0.01159	5	0.4159	0.4498
g__Lachnospiraceae_UCG-004	0.005184	0.01159	0	0	0	0	0	0	0	0	0	0	5	0.4159	0.4498
g__Brachymonas	0	0	0.003888	0.008694	0	0	0	0	0	0	0	0	5	0.4159	0.4498
g__Sporosarcina	0.003888	0.008694	0	0	0	0	0	0	0	0	0	0	5	0.4159	0.4498
g__Ottowia	0	0	0.003888	0.008694	0	0	0	0	0	0	0	0	5	0.4159	0.4498
g__Cellulosilyticum	0	0	0	0	0	0	0	0	0	0	0.003888	0.008694	5	0.4159	0.4498
g__norank_f__Bacteroidetes_vadinHA17	0	0	0.003888	0.008694	0	0	0	0	0	0	0	0	5	0.4159	0.4498
g__Woeseia	0	0	0.003888	0.008694	0	0	0	0	0	0	0	0	5	0.4159	0.4498
g__Candidatus_Alysiosphaera	0	0	0.003888	0.008694	0	0	0	0	0	0	0	0	5	0.4159	0.4498
g__Raoultibacter	0	0	0.003888	0.008694	0	0	0	0	0	0	0	0	5	0.4159	0.4498
g__norank_f__Phycisphaeraceae	0	0	0.003888	0.008694	0	0	0	0	0	0	0	0	5	0.4159	0.4498
g__Eisenbergiella	0	0	0.003888	0.008694	0	0	0	0	0	0	0	0	5	0.4159	0.4498
g__1921-2	0.003888	0.008694	0	0	0	0	0	0	0	0	0	0	5	0.4159	0.4498
g__norank_f__Thermoactinomycetaceae	0	0	0.003888	0.008694	0	0	0	0	0	0	0	0	5	0.4159	0.4498
g__Faecalitalea	0	0	0.003888	0.008694	0	0	0	0	0	0	0	0	5	0.4159	0.4498
g__Ornithinimicrobium	0	0	0.003888	0.008694	0	0	0	0	0	0	0	0	5	0.4159	0.4498
g__Acetobacterium	0	0	0	0	0	0	0.003888	0.008694	0	0	0	0	5	0.4159	0.4498
g__Bradymonas	0	0	0	0	0	0	0	0	0	0	0.003888	0.008694	5	0.4159	0.4498
g__Candidatus_Microthrix	0	0	0.003888	0.008694	0	0	0	0	0	0	0	0	5	0.4159	0.4498
g__Planococcus	0	0	0.003888	0.008694	0	0	0	0	0	0	0	0	5	0.4159	0.4498
g__UCG-005	0	0	0.003888	0.008694	0	0	0	0	0	0	0	0	5	0.4159	0.4498
g__OLB15	0	0	0.003888	0.008694	0	0	0	0	0	0	0	0	5	0.4159	0.4498
g__unclassified_f__Thermotaleaceae	0.003888	0.008694	0	0	0	0	0	0	0	0	0	0	5	0.4159	0.4498
g__Parasutterella	0.003888	0.008694	0	0	0	0	0	0	0	0	0	0	5	0.4159	0.4498
g__Tepidiphilus	0	0	0.003888	0.008694	0	0	0	0	0	0	0	0	5	0.4159	0.4498
g__Paludibaculum	0	0	0	0	0	0	0.003888	0.008694	0	0	0	0	5	0.4159	0.4498
g__Sphaerobacter	0	0	0.003888	0.008694	0	0	0	0	0	0	0	0	5	0.4159	0.4498
g__unclassified_f__Rhodocyclaceae	0	0	0.003888	0.008694	0	0	0	0	0	0	0	0	5	0.4159	0.4498
g__norank_f__Diplorickettsiaceae	0	0	0.003888	0.008694	0	0	0	0	0	0	0	0	5	0.4159	0.4498
g__norank_f__norank_o__norank_c__norank_p__Desulfobacterota	0	0	0.003888	0.008694	0	0	0	0	0	0	0	0	5	0.4159	0.4498
g__norank_f__Microtrichaceae	0	0	0.003888	0.008694	0	0	0	0	0	0	0	0	5	0.4159	0.4498
g__Turneriella	0	0	0.003888	0.008694	0	0	0	0	0	0	0	0	5	0.4159	0.4498
g__Methyloceanibacter	0	0	0.003888	0.008694	0	0	0	0	0	0	0	0	5	0.4159	0.4498
g__Sphingoaurantiacus	0	0	0.003888	0.008694	0	0	0	0	0	0	0	0	5	0.4159	0.4498
g__norank_f__norank_o__Defluviicoccales	0	0	0.003888	0.008694	0	0	0	0	0	0	0	0	5	0.4159	0.4498
g__Rothia	0.003888	0.008694	0	0	0	0	0	0	0	0	0	0	5	0.4159	0.4498
g__norank_f__Hyphomonadaceae	0	0	0.003888	0.008694	0	0	0	0	0	0	0	0	5	0.4159	0.4498
g__unclassified_f__Geodermatophilaceae	0.003888	0.008694	0	0	0	0	0	0	0	0	0	0	5	0.4159	0.4498
g__norank_f__Rhodanobacteraceae	0	0	0.003888	0.008694	0	0	0	0	0	0	0	0	5	0.4159	0.4498
g__norank_f__norank_o__MBA03	0.003888	0.008694	0	0	0	0	0	0	0	0	0	0	5	0.4159	0.4498
g__unclassified_f__Methylomonadaceae	0	0	0.003888	0.008694	0	0	0	0	0	0	0	0	5	0.4159	0.4498
g__norank_f__norank_o__Subgroup_2	0	0	0.003888	0.008694	0	0	0	0	0	0	0	0	5	0.4159	0.4498
g__Caldibacillus	0	0	0	0	0	0	0	0	0	0	0.003888	0.008694	5	0.4159	0.4498
g__Runella	0	0	0.003888	0.008694	0	0	0	0	0	0	0	0	5	0.4159	0.4498
g__norank_f__Solirubrobacteraceae	0	0	0.003888	0.008694	0	0	0	0	0	0	0	0	5	0.4159	0.4498
g__Macrococcus	0.003888	0.008694	0	0	0	0	0	0	0	0	0	0	5	0.4159	0.4498
g__Marmoricola	0.003888	0.005796	0	0	0	0	0	0	0	0	0	0	10.34482759	0.06603	0.1857
g__Christensenella	0	0	0.003888	0.008694	0	0	0	0	0	0	0	0	5	0.4159	0.4498
g__Bryocella	0.003888	0.008694	0	0	0	0	0	0	0	0	0	0	5	0.4159	0.4498
g__norank_f__norank_o__norank_c__norank_p__FCPU426	0	0	0	0	0	0	0.003888	0.008694	0	0	0	0	5	0.4159	0.4498
g__Kutzneria	0.002592	0.005796	0	0	0.001296	0.002898	0	0	0	0	0	0	4.144827586	0.5288	0.5416
g__Saccharomonospora	0.003888	0.008694	0	0	0	0	0	0	0	0	0	0	5	0.4159	0.4498
g__norank_f__norank_o__JG36-GS-52	0	0	0.003888	0.008694	0	0	0	0	0	0	0	0	5	0.4159	0.4498
g__Clostridium_sensu_stricto_3	0	0	0.003888	0.008694	0	0	0	0	0	0	0	0	5	0.4159	0.4498
g__JGI_0001001-H03	0	0	0.003888	0.008694	0	0	0	0	0	0	0	0	5	0.4159	0.4498
g__Clostridium_sensu_stricto_13	0.003888	0.008694	0	0	0	0	0	0	0	0	0	0	5	0.4159	0.4498
g__Phaselicystis	0.003888	0.008694	0	0	0	0	0	0	0	0	0	0	5	0.4159	0.4498
g__unclassified_f__Ruminococcaceae	0	0	0.003888	0.008694	0	0	0	0	0	0	0	0	5	0.4159	0.4498
g__norank_f__norank_o__norank_c__Dojkabacteria	0	0	0	0	0	0	0.003888	0.008694	0	0	0	0	5	0.4159	0.4498
g__Desulfotomaculum	0	0	0.003888	0.008694	0	0	0	0	0	0	0	0	5	0.4159	0.4498
g__norank_f__norank_o__Bradymonadales	0	0	0.003888	0.008694	0	0	0	0	0	0	0	0	5	0.4159	0.4498
g__norank_f__Beijerinckiaceae	0	0	0	0	0	0	0	0	0.003888	0.008694	0	0	5	0.4159	0.4498
g__Vitellibacter	0	0	0.003888	0.008694	0	0	0	0	0	0	0	0	5	0.4159	0.4498
g__norank_f__D05-2	0	0	0.003888	0.008694	0	0	0	0	0	0	0	0	5	0.4159	0.4498
g__Chthoniobacter	0.003888	0.008694	0	0	0	0	0	0	0	0	0	0	5	0.4159	0.4498
g__UCG-004	0	0	0	0	0	0	0.003888	0.008694	0	0	0	0	5	0.4159	0.4498
g__Moheibacter	0	0	0.003888	0.008694	0	0	0	0	0	0	0	0	5	0.4159	0.4498
g__Butyricimonas	0	0	0.003888	0.008694	0	0	0	0	0	0	0	0	5	0.4159	0.4498
g__Thermobacillus	0	0	0	0	0	0	0	0	0	0	0.003888	0.008694	5	0.4159	0.4498
g__norank_f__Burkholderiaceae	0	0	0.003888	0.008694	0	0	0	0	0	0	0	0	5	0.4159	0.4498
g__Aminobacter	0	0	0.003888	0.008694	0	0	0	0	0	0	0	0	5	0.4159	0.4498
g__unclassified_o__Micrococcales	0	0	0	0	0	0	0	0	0.003888	0.008694	0	0	5	0.4159	0.4498
g__Proteiniclasticum	0	0	0.003888	0.008694	0	0	0	0	0	0	0	0	5	0.4159	0.4498
g__norank_f__Ruminococcaceae	0	0	0.003888	0.008694	0	0	0	0	0	0	0	0	5	0.4159	0.4498
Note: PF, the Prothorax of Female adults;
PM, the Prothorax of Male adults;
GF, the Guts of Female adults;
GM, the Guts of Male adults;
EF, the Elytra of Female adults;
EM, the Elytra of Female adults.
