# Supplementary material for: Composition and Diversity of the Endobacteria and Ectobacteria of the Invasive Bark Beetle Hylurgus ligniperda (Fabricius) (Curculionidae: Scolytinae) in Newly Colonized Areas
Source: Insects. 2023 Dec 27;15(1):12. doi: 10.3390/insects15010012 (PMC10815997; doi:10.3390/insects15010012)
Supplement: Supplementary file 1 [file insects-15-00012-s001.zip › Supplementary Table S9.csv]

Table S9. Relative abundance of KEGG pathway Level 2.
Pathway level1	Pathway level2	EF	EM	GF	GM	PF	PM
Metabolism	Global and overview maps	24465626.48	15999431.36	15924830.04	18271054.54	8813801.4	14391750.58
Metabolism	Carbohydrate metabolism	5561085.15	3856221.19	3977652.58	4423748.56	2254591.36	3707254.84
Metabolism	Amino acid metabolism	5551132.02	2994488.37	3305341.63	3904829.68	1620156.78	2481604.02
Environmental Information Processing	Membrane transport	1833072.06	1958175.67	1562605.08	1756056.48	1033351.74	2049564.28
Metabolism	Energy metabolism	2548879.82	1729998.05	1648310.07	1882998.36	853100.82	1416959.94
Metabolism	Metabolism of cofactors and vitamins	2379157.2	1735154.36	1479524.16	1692910.2	803545.83	1413813.67
Environmental Information Processing	Signal transduction	1502735.99	1323948.05	1086936.46	1177509.15	598914.63	1195549.62
Metabolism	Xenobiotics biodegradation and metabolism	2225109.72	830452.44	1258748.95	1482893.32	453417.3	585221.33
Metabolism	Lipid metabolism	1788983.14	909036.29	1135234.59	1303000.3	526466	774031.84
Cellular Processes	Cellular community - prokaryotes	1293578.87	1234941.96	956804.51	1147723.25	552551.26	1164798.92
Metabolism	Nucleotide metabolism	1294075.96	995426.3	893152.73	1016046.34	569205.02	974615.84
Genetic Information Processing	Translation	1224008.3	925938.94	828367.74	962870.96	586086.67	937855.53
Genetic Information Processing	Replication and repair	1202463.45	907448.54	793856.96	918424.46	539189.2	886761.74
Metabolism	Metabolism of other amino acids	1044775.27	677981.48	655500.93	745677.23	353741.42	586251.02
Metabolism	Biosynthesis of other secondary metabolites	833151.49	537770.62	494958.16	588534.42	283379.94	454943.57
Metabolism	Glycan biosynthesis and metabolism	654052.08	538765.47	476709.69	514278.42	310322.56	519077.3
Metabolism	Metabolism of terpenoids and polyketides	914112.52	389556.64	467621.72	552594.17	238237.65	322987.36
Genetic Information Processing	Folding, sorting and degradation	644169.51	509455.11	451010.88	517797.92	269894.98	461209.99
Human Diseases	Drug resistance: antimicrobial	341778.7	452702.82	328894.31	332701.31	250594.03	474633.36
Cellular Processes	Cell motility	445456.23	494663.25	264152.97	252618.81	144786.61	381057.93
Organismal Systems	Endocrine system	441330.07	252697.85	331588.88	384500.58	149930.68	224582.88
Human Diseases	Infectious disease: bacterial	356176.26	362486.09	258450.69	283124.84	163423.8	340144.78
Cellular Processes	Cell growth and death	439599	268469.18	263221.66	322258.67	145056.32	224490.03
Human Diseases	Cancer: overview	361108.13	260122.48	221196.71	258265.86	125876.77	222459.67
Organismal Systems	Aging	293597.64	201770.95	170443.26	203713.1	87645.39	160594.66
Human Diseases	Neurodegenerative disease	224225.45	135134.22	113368.11	134332.13	58862.51	97465.27
Cellular Processes	Transport and catabolism	185648.6	114722.19	136111.97	161499.12	53510.28	84051.97
Human Diseases	Drug resistance: antineoplastic	151509.16	115057.61	81351.32	103605	56013.25	99991.5
Organismal Systems	Environmental adaptation	144877.7	108585.42	102390.49	119782.4	44869.57	74689.04
Human Diseases	Endocrine and metabolic disease	141765.16	88241.42	75406.8	90422.86	45639.88	79669.97
Organismal Systems	Nervous system	172726.92	67581.43	76517.91	98013.99	37203.08	66826.83
Human Diseases	Cardiovascular disease	116400.88	88030.85	57467.6	70786.45	32317.56	57327.27
Human Diseases	Cancer: specific types	108934.94	85673.01	49385.3	64098.04	23224.87	50094.83
Organismal Systems	Immune system	102179.85	67717.58	56814.05	62272.08	24560.19	45044.53
Genetic Information Processing	Transcription	65222.53	46121.18	44796.37	52124.01	33398.59	51503.28
Human Diseases	Infectious disease: viral	95994.7	55036.89	34189.94	52293.85	15677.62	20530.09
Human Diseases	Infectious disease: parasitic	39652.03	31356.86	21403.33	25002.92	12560.07	22323.06
Organismal Systems	Digestive system	27880.45	22525.09	23296.88	22522.24	17293.25	25610.69
Human Diseases	Immune disease	28738.35	19767.82	23293.64	25785.41	14960.97	22447.65
Human Diseases	Substance dependence	52891.05	6618.27	9939.78	14340.3	5123.34	5104.56
Organismal Systems	Excretory system	21714.38	15826.73	14819.9	14763.78	5448.14	11076.41
Organismal Systems	Circulatory system	13642.62	7222.03	4798.94	6486.24	1698.04	2853.96
Organismal Systems	Development and regeneration	4906.21	8065.73	3597.16	3964.15	1998.53	5286.16
Environmental Information Processing	Signaling molecules and interaction	433.97	11.95	10.5	50.1	11.92	2.4
Cellular Processes	Cellular community - eukaryotes	408.9	24.48	3.5	16.83	9.6	0.6
Organismal Systems	Sensory system	59.2	129.6	0.06	0.06	14.4	7.2
Note: PF, the Prothorax of Female adults;
PM, the Prothorax of Male adults;
GF, the Guts of Female adults;
GM, the Guts of Male adults;
EF, the Elytra of Female adults;
EM, the Elytra of Female adults.
